# Supplementary material for: Crystal structure and Hirshfeld surface analysis of 2,5-di­bromo­terephthalic acid ethyl­ene glycol monosolvate
Source: Acta Crystallogr E Crystallogr Commun. 2019 Jul 23;75(Pt 8):1228–31. doi: 10.1107/S2056989019010260 (PMC6690441; doi:10.1107/S2056989019010260)
Supplement: Supplementary file 1 [file e-75-01228-sup1.cif]

##############################################################################
#                                                                            #
# This CIF contains the data in a paper accepted for publication in          #
# Acta Crystallographica Section E. It conforms to the requirements of       #
# Notes for Authors for Acta Crystallographica Section E, and has been       #
# peer reviewed under the auspices of the IUCr Commission on Journals.       #
#                                                                            #
# Full details of the Crystallographic Information File format               #
# are given in the paper "The Crystallographic Information File (CIF):       #
# a New Standard Archive File for Crystallography" by S. R. Hall, F. H.      #
# Allen and I. D. Brown [Acta Cryst. (1991), A47, 655-685].                  #
#                                                                            #
# The current version of the core CIF dictionary is obtainable from          #
# ftp://ftp.iucr.org/pub/cif_core.dic.                                       #
#                                                                            #
# Software is freely available for graphical display of the structure(s)     #
# in this CIF. For information consult the CIF software page                 #
# http://www.iucr.org/resources/cif/software.                                #
#                                                                            #
# This file may be used for bona fide research purposes within the           #
# scientific community so long as proper attribution is given to the journal # 
# article from which it was obtained.                                        #
#                                                                            #
##############################################################################
data_I
_audit_creation_method
;
Olex2 1.2
(compiled 2018.05.29 svn.r3508 for OlexSys, GUI svn.r5506)
;
_journal_date_recd_electronic     2019-07-08
_journal_date_accepted     2019-07-18
_journal_name_full     'Acta Crystallographica, Section E'
_journal_year     2019
_journal_volume     75
_journal_issue      8
_journal_page_first     1228
_journal_page_last     1231
_journal_paper_category     GO
_journal_paper_doi     10.1107/S2056989019010260
_journal_coeditor_code     WM5512
_publ_contact_author_name     'Dr. Kittipong Chainok'
_publ_contact_author_address
;Materials and Textile Technology
Faculty of Science and Technology
Thammasat University
Khlong Luang
Pathum Thani
12121
Thailand
;
_publ_contact_author_email     kc@tu.ac.th
_publ_contact_author_fax     '+66 2 564 4485'
_publ_contact_author_phone     '+66 86 339 5079'
_publ_section_title
;
Crystal structure and Hirshfeld surface analysis of 2,5-dibromoterephthalic acid
ethylene glycol monosolvate
;
loop_
    _publ_author_name
    _publ_author_address
    'Khotchasanthong, Kenika'
;Materials and Textile Technology
Faculty of Science and Technology
Thammasat University
Khlong Luang
Pathum Thani
12121
Thailand
;
    'Jittirattanakun, Siripak'
;Division of Chemistry
Faculty of Science and Technology
Thammasat University
Khlong Luang
Pathum Thani
12121
Thailand
;
    'Jiajaroen, Suwadee'
;Division of Chemistry
Faculty of Science and Technology
Thammasat University
Khlong Luang
Pathum Thani
12121
Thailand
;
    'Theppitak, Chatphorn'
;Division of Chemistry
Faculty of Science and Technology
Thammasat University
Khlong Luang
Pathum Thani
12121
Thailand
;
    'Chainok, Kittipong'
;Materials and Textile Technology
Faculty of Science and Technology
Thammasat University
Khlong Luang
Pathum Thani
12121
Thailand
;
_publ_section_synopsis
;
The crystal structure of the title molecular solvate features O---H...O
hydrogen bonds, Br...O and \p--\p interactions. Hirshfeld surface analysis and
fingerprint plots helped to identify the major contributors to the
intermolecular interactions.
;
_database_code_depnum_ccdc_archive     'CCDC 1941436'
_chemical_name_systematic
;
;
_chemical_name_common     ?
_chemical_formula_moiety     'C8 H4 Br2 O4, C2 H6 O2'
_chemical_formula_sum     'C10 H10 Br2 O6'
_chemical_formula_iupac     'C8 H4 Br2 O4, C2 H6 O2'
_chemical_formula_weight     386.00
_chemical_melting_point     ?
_space_group_crystal_system     triclinic
_space_group_name_H-M_alt     'P -1'
_space_group_name_Hall     '-P 1'
loop_
    _space_group_symop_operation_xyz
    'x, y, z'
    '-x, -y, -z'
_cell_length_a     4.2823(6)
_cell_length_b     6.2607(9)
_cell_length_c     11.5497(17)
_cell_angle_alpha     96.701(5)
_cell_angle_beta     93.930(5)
_cell_angle_gamma     90.575(5)
_cell_volume     306.76(8)
_cell_formula_units_Z     1
_cell_measurement_reflns_used     5153
_cell_measurement_theta_min     3.277
_cell_measurement_theta_max     28.821
_cell_measurement_temperature     296
_exptl_crystal_description     block
_exptl_crystal_colour     'light colourless'
_exptl_crystal_size_max     0.20
_exptl_crystal_size_mid     0.20
_exptl_crystal_size_min     0.16
_exptl_crystal_density_diffrn     2.089
_exptl_crystal_density_meas     ?
_exptl_crystal_density_method     ?
_exptl_crystal_F_000     188
_exptl_absorpt_coefficient_mu     6.623
_exptl_absorpt_correction_type     multi-scan
_exptl_absorpt_process_details
;
(<i>SADABS</i>; Bruker, 2016)
;
_exptl_absorpt_correction_T_min     0.5759
_exptl_absorpt_correction_T_max     0.7465
_diffrn_ambient_temperature     296
_diffrn_source     'sealed x-ray tube'
_diffrn_radiation_type     MoK\a
_diffrn_radiation_wavelength     0.71073
_diffrn_radiation_monochromator     graphite
_diffrn_measurement_device_type     'Bruker D8 QUEST CMOS PHOTON II'
_diffrn_measurement_device     'four-circle KAPPA CCD diffractometer'
_diffrn_measurement_method     '\w and \f scans'
_diffrn_detector     'BRUKER PHOTON 100 area detector'
_diffrn_detector_area_resol_mean     7.39
_diffrn_reflns_number     9075
_diffrn_reflns_av_R_equivalents     0.0516
_diffrn_reflns_av_unetI/netI     0.0280
_diffrn_reflns_theta_min     3.277
_diffrn_reflns_theta_max     25.994
_diffrn_reflns_theta_full     25.242
_diffrn_measured_fraction_theta_max     0.998
_diffrn_measured_fraction_theta_full     0.998
_diffrn_reflns_limit_h_min     -5
_diffrn_reflns_limit_h_max     5
_diffrn_reflns_limit_k_min     -7
_diffrn_reflns_limit_k_max     7
_diffrn_reflns_limit_l_min     -14
_diffrn_reflns_limit_l_max     14
_diffrn_standards_number     0
_diffrn_radiation_probe     x-ray
_refine_special_details     ?
_reflns_number_total     1208
_reflns_number_gt     1076
_reflns_threshold_expression     'I > 2\s(I)'
_refine_ls_structure_factor_coef     Fsqd
_refine_ls_matrix_type     full
_refine_ls_R_factor_all     0.0283
_refine_ls_R_factor_gt     0.0229
_refine_ls_wR_factor_gt     0.0502
_refine_ls_wR_factor_ref     0.0520
_refine_ls_goodness_of_fit_ref     1.053
_refine_ls_restrained_S_all     1.053
_refine_ls_number_reflns     1208
_refine_ls_number_parameters     91
_refine_ls_number_restraints     2
_refine_ls_hydrogen_treatment     mixed
_refine_ls_weighting_scheme     calc
_refine_ls_weighting_details
              'w=1/[\s^2^(Fo^2^)+(0.0175P)^2^+0.2228P] where P=(Fo^2^+2Fc^2^)/3'
_atom_sites_solution_hydrogens     mixed
_atom_sites_solution_primary     dual
_atom_sites_solution_secondary     ?
_refine_ls_shift/su_max     0.000
_refine_ls_shift/su_mean     0.000
_refine_diff_density_max     0.342
_refine_diff_density_min     -0.282
_refine_ls_extinction_method
;
SHELXL-2018/3 (Sheldrick 2018)
;
_refine_ls_extinction_coef     0.034(3)
_refine_ls_extinction_expression
                                    Fc^*^=kFc[1+0.001xFc^2^\l^3^/sin(2\q)]^-1/4^
loop_
    _atom_type_symbol
    _atom_type_description
    _atom_type_scat_dispersion_real
    _atom_type_scat_dispersion_imag
    _atom_type_scat_source
    C C 0.0033 0.0016 'International Tables Vol C Tables 4.2.6.8 and 6.1.1.4'
    H H 0.0000 0.0000 'International Tables Vol C Tables 4.2.6.8 and 6.1.1.4'
    Br Br -0.2901 2.4595 'International Tables Vol C Tables 4.2.6.8 and 6.1.1.4'
    O O 0.0106 0.0060 'International Tables Vol C Tables 4.2.6.8 and 6.1.1.4'
_computing_data_collection
;
APEX3 (Bruker, 2016)
;
_computing_cell_refinement
;
SAINT (Bruker, 2016)
;
_computing_data_reduction
;
SAINT (Bruker, 2016)
;
_computing_structure_solution
;
SHELXT (Sheldrick, 2015a)
;
_computing_structure_refinement
;
SHELXL2014 (Sheldrick, 2015b)
;
_computing_molecular_graphics
;
<i>OLEX2</i> (Dolomanov <i>et al.</i>,  2009)
;
_computing_publication_material
;
<i>OLEX2</i> (Dolomanov <i>et al.</i>,  2009)
;
loop_
    _atom_site_type_symbol
    _atom_site_label
    _atom_site_fract_x
    _atom_site_fract_y
    _atom_site_fract_z
    _atom_site_U_iso_or_equiv
    _atom_site_adp_type
    _atom_site_calc_flag
    _atom_site_occupancy
    _atom_site_disorder_assembly
    _atom_site_disorder_group
    Br Br1 0.28840(7) 0.90781(4) 0.67985(2) 0.03714(15) Uani d 1 . .
    O O1 0.9576(5) 0.3651(3) 0.75182(16) 0.0399(5) Uani d 1 . .
    H H1 1.013(9) 0.352(6) 0.8205(14) 0.071(12) Uiso d 1 . .
    O O2 0.6124(5) 0.5932(3) 0.82669(15) 0.0430(5) Uani d 1 . .
    O O3 1.1223(5) 0.2556(3) 0.95346(17) 0.0415(5) Uani d 1 . .
    H H3 1.205(8) 0.320(5) 1.0136(19) 0.065(12) Uiso d 1 . .
    C C1 0.7228(6) 0.4945(4) 0.7436(2) 0.0263(5) Uani d 1 . .
    C C2 0.6046(5) 0.5048(4) 0.6187(2) 0.0231(5) Uani d 1 . .
    C C3 0.4170(6) 0.6668(4) 0.5809(2) 0.0244(5) Uani d 1 . .
    C C4 0.3155(6) 0.6610(4) 0.4647(2) 0.0261(5) Uani d 1 . .
    H H4 0.190106 0.770860 0.441344 0.031 Uiso calc 1 . .
    C C5 0.9128(7) 0.0972(4) 0.9857(2) 0.0371(6) Uani d 1 . .
    H H5A 0.756819 0.056821 0.921709 0.044 Uiso calc 1 . .
    H H5B 0.805174 0.156980 1.052949 0.044 Uiso calc 1 . .
loop_
    _atom_site_aniso_label
    _atom_site_aniso_U_11
    _atom_site_aniso_U_22
    _atom_site_aniso_U_33
    _atom_site_aniso_U_12
    _atom_site_aniso_U_13
    _atom_site_aniso_U_23
    Br1 0.0530(2) 0.03148(18) 0.02537(18) 0.01196(12) 0.00214(11) -0.00380(10)
    O1 0.0505(12) 0.0469(12) 0.0215(10) 0.0198(9) -0.0049(9) 0.0034(9)
    O2 0.0507(12) 0.0585(13) 0.0175(9) 0.0199(10) -0.0031(8) -0.0034(9)
    O3 0.0535(13) 0.0409(11) 0.0290(11) -0.0047(10) -0.0110(10) 0.0079(9)
    C1 0.0292(13) 0.0285(13) 0.0206(12) -0.0021(10) -0.0026(10) 0.0029(10)
    C2 0.0261(12) 0.0261(12) 0.0170(11) -0.0032(10) -0.0007(9) 0.0037(9)
    C3 0.0299(13) 0.0239(12) 0.0189(11) 0.0015(10) 0.0031(10) -0.0006(9)
    C4 0.0307(13) 0.0272(12) 0.0204(12) 0.0050(10) -0.0011(10) 0.0044(10)
    C5 0.0386(15) 0.0414(15) 0.0310(14) 0.0065(12) -0.0030(12) 0.0062(12)
_geom_special_details
;
 All esds (except the esd in the dihedral angle between two l.s. planes)
 are estimated using the full covariance matrix.  The cell esds are taken
 into account individually in the estimation of esds in distances, angles
 and torsion angles; correlations between esds in cell parameters are only
 used when they are defined by crystal symmetry.  An approximate (isotropic)
 treatment of cell esds is used for estimating esds involving l.s. planes.
;
loop_
    _geom_bond_atom_site_label_1
    _geom_bond_atom_site_label_2
    _geom_bond_site_symmetry_2
    _geom_bond_distance
    _geom_bond_publ_flag
    Br1 C3 . 1.894(2) ?
    O1 H1 . 0.825(10) ?
    O1 C1 . 1.303(3) ?
    O2 C1 . 1.207(3) ?
    O3 H3 . 0.817(10) ?
    O3 C5 . 1.428(4) ?
    C1 C2 . 1.504(3) ?
    C2 C3 . 1.392(3) ?
    C2 C4 2_666 1.394(3) ?
    C3 C4 . 1.377(3) ?
    C4 H4 . 0.9300 ?
    C5 C5 2_757 1.493(5) ?
    C5 H5A . 0.9700 ?
    C5 H5B . 0.9700 ?
loop_
    _geom_angle_atom_site_label_1
    _geom_angle_atom_site_label_2
    _geom_angle_atom_site_label_3
    _geom_angle_site_symmetry_1
    _geom_angle_site_symmetry_3
    _geom_angle
    _geom_angle_publ_flag
    C1 O1 H1 . . 112(3) ?
    C5 O3 H3 . . 108(3) ?
    O1 C1 C2 . . 112.1(2) ?
    O2 C1 O1 . . 123.7(2) ?
    O2 C1 C2 . . 124.1(2) ?
    C3 C2 C1 . . 124.6(2) ?
    C3 C2 C4 . 2_666 117.6(2) ?
    C4 C2 C1 2_666 . 117.8(2) ?
    C2 C3 Br1 . . 124.11(18) ?
    C4 C3 Br1 . . 115.39(18) ?
    C4 C3 C2 . . 120.5(2) ?
    C2 C4 H4 2_666 . 119.1 ?
    C3 C4 C2 . 2_666 121.9(2) ?
    C3 C4 H4 . . 119.1 ?
    O3 C5 C5 . 2_757 110.6(3) ?
    O3 C5 H5A . . 109.5 ?
    O3 C5 H5B . . 109.5 ?
    C5 C5 H5A 2_757 . 109.5 ?
    C5 C5 H5B 2_757 . 109.5 ?
    H5A C5 H5B . . 108.1 ?
loop_
    _geom_torsion_atom_site_label_1
    _geom_torsion_atom_site_label_2
    _geom_torsion_atom_site_label_3
    _geom_torsion_atom_site_label_4
    _geom_torsion_site_symmetry_1
    _geom_torsion_site_symmetry_2
    _geom_torsion_site_symmetry_3
    _geom_torsion_site_symmetry_4
    _geom_torsion
    _geom_torsion_publ_flag
    O3 C5 C5 O3 . . 2_757 2_757 180.0000(10)
                                           ?
loop_
    _geom_hbond_atom_site_label_D
    _geom_hbond_atom_site_label_H
    _geom_hbond_atom_site_label_A
    _geom_hbond_site_symmetry_A
    _geom_hbond_distance_DH
    _geom_hbond_distance_HA
    _geom_hbond_distance_DA
    _geom_hbond_angle_DHA
    _geom_hbond_publ_flag
    O1 H1 O3 . 0.825(10) 1.752(14) 2.559(3) 165(4) yes
    O3 H3 O2 2_767 0.817(10) 1.967(14) 2.767(3) 166(4) yes
_shelx_space_group_comment
;
The symmetry employed for this shelxl refinement is uniquely defined
by the following loop, which should always be used as a source of
symmetry information in preference to the above space-group names.
They are only intended as comments.
;
_shelx_estimated_absorpt_T_min     0.351
_shelx_estimated_absorpt_T_max     0.417
_shelx_hkl_file
;
  -1   0   0  251.17   13.20
  -1   0   0  219.18   13.90
  -1   0   0  188.58   13.00
  -1   0   0  228.68   14.00
   1   0   0  239.48   13.10
   1   0   0  223.38   14.00
   1   0   0  237.68   13.90
  -2   0   0 1391.76   77.59
  -2   0   0 1546.45   77.49
  -2   0   0 1381.86   80.99
  -2   0   0 1322.97   78.99
   2   0   0 1490.25   79.19
   2   0   0 1227.38   77.19
   2   0   0 1307.97   79.09
   2   0   0 1555.04   77.59
  -3   0   0  986.50   57.99
  -3   0   0  957.40   52.99
  -3   0   0  957.90   55.29
  -3   0   0  953.00   51.99
  -3   0   0  832.02   54.59
   3   0   0  874.31   51.79
   3   0   0  924.81   58.79
   3   0   0  769.02   52.49
   3   0   0  937.91   55.19
   3   0   0  955.00   55.99
  -4   0   0   13.10   12.70
  -4   0   0   18.90   11.30
  -4   0   0   15.30    9.70
  -4   0   0   18.20   15.60
  -4   0   0   30.40   10.80
   4   0   0   26.60    9.90
   4   0   0   25.00    7.20
   4   0   0   22.00   12.10
   4   0   0   23.40   17.40
   4   0   0   33.10    9.00
  -5   0   0   60.99   13.20
  -5   0   0   83.29   25.60
  -5   0   0   87.79   19.30
   5   0   0   53.39   10.50
   5   0   0   78.49   15.20
   5   0   0   70.39   19.50
  -6   0   0   22.60   33.30
  -6   0   0   61.79   29.00
   6   0   0  -26.00   27.00
   6   0   0   22.20   19.40
   6  -1   0  -34.80   26.30
  -6   1   0   -6.00   28.70
  -6   1   0   47.10   34.30
   5  -1   0  240.68   23.40
   5  -1   0  267.47   23.70
   5  -1   0  299.47   31.50
  -5   1   0  223.28   27.10
  -5   1   0  243.78   34.50
  -5   1   0  213.28   31.00
   4  -1   0   18.80   16.00
   4  -1   0    9.60    7.90
   4  -1   0    9.80   10.20
   4  -1   0    1.70    6.60
   4  -1   0   -4.00    7.90
  -4   1   0    8.70   10.60
  -4   1   0   15.50   13.10
  -4   1   0   19.80   16.10
  -4   1   0   -2.60    9.30
  -4   1   0   -1.40    9.30
   3  -1   0  388.66   27.00
   3  -1   0  410.46   24.30
   3  -1   0  419.16   24.40
   3  -1   0  409.86   30.50
   3  -1   0  411.86   24.60
   3  -1   0  378.96   29.10
  -3   1   0  350.56   25.20
  -3   1   0  404.86   25.30
  -3   1   0  361.46   26.80
  -3   1   0  385.66   28.20
   2  -1   0  392.46   23.50
   2  -1   0  422.06   28.30
   2  -1   0  341.07   22.80
   2  -1   0  402.36   27.30
   2  -1   0  412.96   24.90
   2  -1   0  376.56   24.00
  -2   1   0  418.26   24.90
  -2   1   0  409.56   25.10
  -2   1   0  402.16   23.80
  -2   1   0  394.66   24.40
   1  -1   0 1088.19   62.99
   1  -1   0 1208.48   61.99
   1  -1   0 1114.89   62.29
   1  -1   0 1134.99   62.39
   1  -1   0 1125.29   62.09
  -1   1   0 1109.19   62.09
  -1   1   0 1010.10   61.89
  -1   1   0 1123.69   62.09
  -1   1   0 1187.48   63.19
  -1   1   0 1094.29   62.19
   0  -1   0  143.99    8.50
   0  -1   0  139.69    8.70
   0  -1   0  152.08    9.00
   0   1   0  140.49    8.40
  -1  -1   0 2152.18  123.79
  -1  -1   0 2348.76  123.99
  -1  -1   0 2405.26  122.69
  -1  -1   0 2225.58  123.59
  -1  -1   0 2392.86  124.49
   1   1   0 2438.96  124.19
   1   1   0 2240.48  122.69
   1   1   0 2038.90  122.69
   1   1   0 2479.45  124.29
   1   1   0 2017.40  123.29
   1   1   0 2057.19  123.79
  -2  -1   0 2551.24  146.49
  -2  -1   0 2655.23  146.69
  -2  -1   0 2754.42  150.08
  -2  -1   0 2913.31  149.09
  -2  -1   0 3024.70  149.09
   2   1   0 2675.83  148.79
   2   1   0 2607.34  146.29
   2   1   0 2739.23  148.99
   2   1   0 2288.27  146.29
  -3  -1   0   26.00    5.50
  -3  -1   0   27.60    8.40
  -3  -1   0   28.10    5.50
  -3  -1   0   27.30    7.60
  -3  -1   0   32.90    9.80
   3   1   0   23.20    8.20
   3   1   0    6.70   13.50
   3   1   0   21.30    8.80
   3   1   0   31.30    4.80
   3   1   0   22.60    9.70
  -4  -1   0  312.67   29.10
  -4  -1   0  374.36   25.00
  -4  -1   0  346.67   34.60
   4   1   0  406.86   30.50
   4   1   0  328.57   45.30
   4   1   0  389.46   23.40
   4   1   0  464.55   28.90
  -5  -1   0    8.40   18.20
  -5  -1   0   24.30    8.70
  -5  -1   0   12.60   22.60
   5   1   0   21.20   20.60
   5   1   0   -6.20   14.10
  -6  -1   0   56.09   34.80
  -6  -1   0   20.80   29.40
   6   1   0   13.10   24.20
   6   1   0  -45.20   25.70
   6  -2   0   42.30   30.30
  -6   2   0  -37.10   35.40
  -6   2   0   12.60   28.40
   5  -2   0   28.90   13.70
   5  -2   0   34.90   10.90
   5  -2   0   18.40   19.70
  -5   2   0   35.40   15.90
  -5   2   0   55.59   28.50
  -5   2   0  -20.20   30.60
   4  -2   0   51.09    7.70
   4  -2   0   59.49   14.10
   4  -2   0   29.50   10.50
   4  -2   0   82.89   19.00
  -4   2   0   43.90   13.00
  -4   2   0   39.60   12.40
  -4   2   0    4.00   14.10
  -4   2   0   23.60   21.00
  -4   2   0   46.10   10.70
   3  -2   0 1215.08   70.09
   3  -2   0 1126.49   71.59
   3  -2   0 1021.60   64.99
   3  -2   0 1108.99   69.29
   3  -2   0 1234.48   67.79
   3  -2   0 1224.48   65.29
  -3   2   0 1226.78   69.09
  -3   2   0 1231.38   68.29
  -3   2   0 1218.18   67.79
  -3   2   0 1163.28   68.19
   2  -2   0    0.90    3.70
   2  -2   0    4.00    1.60
   2  -2   0    6.00    6.60
   2  -2   0    3.20    6.70
   2  -2   0    5.40    5.50
  -2   2   0    5.50    4.80
  -2   2   0    5.80    5.30
  -2   2   0   -0.80    4.20
  -2   2   0    1.40    4.60
  -2   2   0   -1.50    7.70
   1  -2   0 5517.75  295.97
   1  -2   0 5604.04  296.67
   1  -2   0 5491.45  295.47
   1  -2   0 5317.17  295.27
  -1   2   0 5209.58  295.47
  -1   2   0 5476.25  295.47
  -1   2   0 5471.75  295.27
  -1   2   0 5376.76  296.57
  -1   2   0 5303.27  295.17
   0  -2   0  704.63   42.00
   0  -2   0  761.02   41.40
   0   2   0  708.03   42.60
   0   2   0  729.63   42.20
   0   2   0  776.62   41.90
   0   2   0  746.33   41.80
   0   2   0  759.42   41.80
   0   2   0  733.93   41.30
  -1  -2   0  801.72   52.99
  -1  -2   0  814.92   49.90
  -1  -2   0  853.11   50.99
  -1  -2   0  881.61   51.49
   1   2   0  990.60   51.79
   1   2   0  876.71   51.19
   1   2   0  962.70   50.29
   1   2   0  944.91   52.09
   1   2   0  923.31   50.99
   1   2   0  953.00   50.09
  -2  -2   0  962.30   51.89
  -2  -2   0  848.22   51.99
  -2  -2   0  950.00   56.09
  -2  -2   0  925.31   55.29
   2   2   0  981.60   56.29
   2   2   0 1040.50   55.79
   2   2   0  966.20   52.29
   2   2   0  993.20   52.59
   2   2   0  853.51   54.09
   2   2   0  883.61   55.09
  -3  -2   0   20.40    9.90
  -3  -2   0   16.30    3.30
  -3  -2   0   17.50   10.20
  -3  -2   0   12.40    8.40
  -3  -2   0   20.80    3.90
   3   2   0    6.80   14.90
   3   2   0   15.90    8.80
   3   2   0   17.90    3.30
   3   2   0   14.40    9.00
   3   2   0   20.20    4.10
   3   2   0   20.50   10.60
  -4  -2   0  205.88   23.70
  -4  -2   0  172.28   12.20
  -4  -2   0  194.98   26.60
   4   2   0  191.18   21.60
  -5  -2   0    6.00   20.20
  -5  -2   0  -26.80   23.50
   5   2   0    4.00   19.40
   5   2   0    0.70   16.80
  -6  -2   0   44.60   34.60
  -6  -2   0   -5.30   29.80
   6   2   0    3.80   29.90
   6   2   0   30.10   24.60
   5  -3   0   38.20   21.40
  -5   3   0   16.50   18.30
  -5   3   0   36.20   33.00
   4  -3   0  370.96   32.80
   4  -3   0  374.66   35.20
   4  -3   0  391.46   30.50
  -4   3   0  387.26   35.40
  -4   3   0  430.76   31.40
  -4   3   0  419.76   30.20
   3  -3   0  338.27   31.10
   3  -3   0  347.07   28.20
   3  -3   0  384.16   27.70
   3  -3   0  299.97   24.90
  -3   3   0  354.66   25.90
  -3   3   0  361.76   25.90
  -3   3   0  380.06   28.30
  -3   3   0  357.16   24.90
   2  -3   0  244.58   19.00
   2  -3   0  239.58   20.10
   2  -3   0  271.27   20.80
   2  -3   0  269.17   23.50
  -2   3   0  279.87   20.20
  -2   3   0  244.18   21.60
  -2   3   0  264.17   19.30
  -2   3   0  250.27   18.40
  -2   3   0  248.68   18.80
   1  -3   0 2394.26  131.89
   1  -3   0 2437.16  129.59
   1  -3   0 2239.88  129.79
   1  -3   0 2456.85  130.79
  -1   3   0 2402.66  131.59
  -1   3   0 2455.75  130.49
  -1   3   0 2325.87  130.49
  -1   3   0 2152.68  127.69
  -1   3   0 2422.26  129.89
  -1   3   0 2198.88  127.69
   0  -3   0    3.80    4.30
   0   3   0    6.80    3.60
   0   3   0    2.80    4.10
   0   3   0    3.40    5.90
   0   3   0    4.50    4.10
   0   3   0   -0.30    5.00
   0   3   0    4.00    4.50
   0   3   0    8.00    4.50
  -1  -3   0 3192.88  170.78
  -1  -3   0 3168.58  171.88
   1   3   0 3121.19  171.78
   1   3   0 3112.99  171.08
   1   3   0 3161.68  170.08
   1   3   0 3014.30  169.08
   1   3   0 3028.60  170.38
   1   3   0 3138.69  169.18
   1   3   0 2857.21  169.08
  -2  -3   0  108.09   13.00
  -2  -3   0  111.49   15.50
   2   3   0  102.99   12.70
   2   3   0  104.49   14.60
   2   3   0   93.79    9.10
   2   3   0  118.59   14.70
   2   3   0   82.59   11.40
   2   3   0  104.89    9.70
  -3  -3   0  168.88   21.40
  -3  -3   0  189.58   19.10
   3   3   0  169.38   21.10
   3   3   0  163.88   19.60
   3   3   0  183.48   24.60
   3   3   0  143.59   10.80
   3   3   0  164.88   19.30
   3   3   0  186.48   12.70
  -4  -3   0  131.69   35.00
  -4  -3   0  168.98   24.40
   4   3   0  128.59   34.10
  -5  -3   0   -3.70   22.80
  -5  -3   0   12.30   28.60
   5   3   0    3.90   21.00
   5   3   0    9.00   20.20
   5  -4   0   12.40   27.40
  -5   4   0   19.40   20.80
  -5   4   0   18.50   20.80
  -5   4   0   37.60   38.80
   4  -4   0  333.77   33.30
   4  -4   0  268.37   36.20
   4  -4   0  287.17   26.50
  -4   4   0  284.57   26.60
  -4   4   0  301.77   28.70
   3  -4   0   76.79   15.00
   3  -4   0   62.29   11.80
   3  -4   0   81.89   17.80
  -3   4   0   60.99   18.70
  -3   4   0   84.09   13.90
  -3   4   0   51.79   12.00
   2  -4   0 1106.29   61.99
   2  -4   0 1027.70   65.69
   2  -4   0 1004.00   62.69
   2  -4   0 1148.49   62.09
  -2   4   0 1028.30   62.69
  -2   4   0  975.00   62.29
  -2   4   0 1100.39   62.59
  -2   4   0 1044.60   64.69
  -2   4   0 1044.10   61.19
   1  -4   0 1105.29   64.79
  -1   4   0 1091.79   66.49
  -1   4   0 1214.58   65.79
  -1   4   0 1125.59   65.29
  -1   4   0 1178.08   66.39
  -1   4   0 1103.19   62.09
  -1   4   0 1122.39   62.09
  -1   4   0 1092.69   64.69
  -1   4   0 1058.39   65.09
   0  -4   0 1089.29   61.59
   0   4   0  977.10   60.79
   0   4   0 1048.70   61.39
   0   4   0 1070.09   60.79
   0   4   0 1073.39   62.69
   0   4   0 1043.50   63.69
   0   4   0 1136.29   61.49
   0   4   0 1047.90   62.49
   0   4   0 1006.40   60.79
   1   4   0 1307.97   82.19
   1   4   0 1514.65   86.39
   1   4   0 1480.55   83.69
   1   4   0 1485.45   84.69
   1   4   0 1571.64   82.69
   1   4   0 1409.86   82.19
   1   4   0 1478.85   83.39
  -2  -4   0   25.20    9.80
  -2  -4   0   42.10   12.20
   2   4   0   24.70    6.30
   2   4   0   21.00   10.30
   2   4   0   28.40   12.50
   2   4   0   36.80    7.70
   2   4   0   17.00   10.10
   2   4   0   33.60   12.20
   2   4   0   18.10    6.90
   2   4   0   15.40    8.00
  -3  -4   0  179.38   22.40
  -3  -4   0  253.07   27.10
   3   4   0  230.48   18.20
   3   4   0  213.38   27.10
   3   4   0  252.97   24.00
   3   4   0  210.88   15.80
   3   4   0  201.18   14.80
   3   4   0  254.37   16.80
  -4  -4   0   27.10   19.90
  -4  -4   0   -3.70   17.90
   4   4   0    5.20   16.10
  -5  -4   0   56.09   34.00
  -5  -4   0   14.90   25.50
   5   4   0    9.20   22.20
   5   4   0  -12.30   23.40
   5  -5   0   91.19   30.70
  -5   5   0   46.20   41.60
  -5   5   0   82.49   25.20
   4  -5   0   68.59   21.60
  -4   5   0   35.10   28.60
  -4   5   0   56.59   14.60
  -4   5   0  109.49   21.80
   3  -5   0    9.50   15.20
   3  -5   0   50.09   13.70
  -3   5   0   29.00   13.20
  -3   5   0   26.80   18.50
  -3   5   0   47.70   12.40
  -3   5   0   15.70   14.70
   2  -5   0  837.12   60.09
   2  -5   0  948.91   56.39
  -2   5   0  905.41   56.09
  -2   5   0  893.21   54.09
  -2   5   0  889.81   58.29
  -2   5   0  913.11   57.09
   1  -5   0   83.29   12.10
  -1   5   0   84.79   11.90
  -1   5   0   75.89    8.30
  -1   5   0   69.99   13.30
  -1   5   0   80.29   13.60
  -1   5   0   81.79   12.30
  -1   5   0   99.69   13.60
  -1   5   0   83.39    9.10
  -1   5   0  122.19   17.80
  -1   5   0   51.69   12.20
   0   5   0 1636.54   95.09
   0   5   0 1647.94   94.09
   0   5   0 1697.23   95.89
   0   5   0 1752.42   97.79
   0   5   0 1580.44   94.99
   0   5   0 1656.83   98.09
   0   5   0 1586.24   99.49
   0   5   0 1753.82   96.69
   0   5   0 1759.12   95.79
   1   5   0   62.09   12.00
   1   5   0   55.59   11.70
   1   5   0   78.19   10.40
   1   5   0   60.59    9.40
   1   5   0   59.39   13.40
   1   5   0   67.29   11.60
   1   5   0   62.29   11.30
   1   5   0   84.19   18.50
  -2  -5   0  318.67   27.90
   2   5   0  312.87   26.60
   2   5   0  316.37   23.60
   2   5   0  329.17   29.40
   2   5   0  337.07   22.60
   2   5   0  333.17   25.10
   2   5   0  337.27   31.30
   2   5   0  307.47   24.10
  -3  -5   0  236.28   30.50
  -3  -5   0  293.37   29.50
   3   5   0  215.58   33.00
   3   5   0  218.58   17.60
   3   5   0  233.58   19.40
   3   5   0  241.48   20.30
   3   5   0  266.87   34.00
   3   5   0  230.28   21.20
  -4  -5   0    4.00   22.20
  -4  -5   0  -17.00   21.90
   4   5   0   -5.40   17.70
   4   5   0  -13.40   18.60
  -5  -5   0   32.60   36.20
  -5  -5   0   -1.10   31.80
   5   5   0   23.20   26.90
   5   5   0   -8.90   25.80
   4  -6   0    8.90   22.90
  -4   6   0   29.00   21.60
  -4   6   0   14.50   14.40
  -4   6   0   -0.10   34.30
   3  -6   0  193.78   24.10
  -3   6   0  158.38   23.60
  -3   6   0  175.08   21.50
  -3   6   0  155.18   24.50
  -3   6   0  164.18   31.70
   2  -6   0  176.98   20.20
  -2   6   0  141.89   19.60
  -2   6   0  197.38   24.30
  -2   6   0  170.68   25.30
   1  -6   0   85.09   13.60
  -1   6   0   73.39   13.40
  -1   6   0   43.10   13.00
  -1   6   0   75.69   13.40
  -1   6   0   53.99   14.80
  -1   6   0   61.39   15.10
  -1   6   0   63.49    8.50
  -1   6   0   87.09   19.00
   0   6   0  373.46   27.60
   0   6   0  281.17   36.80
   0   6   0  364.96   27.20
   0   6   0  360.76   28.90
   0   6   0  316.37   29.30
   0   6   0  348.77   28.60
   0   6   0  351.16   25.00
   0   6   0  367.46   28.20
   0   6   0  328.67   32.50
   1   6   0   59.29   15.80
   1   6   0   71.19   12.40
   1   6   0   86.99   13.20
   1   6   0   75.49   14.50
   1   6   0   61.99   21.60
   1   6   0   72.09   14.60
   1   6   0   70.19   14.50
   1   6   0   59.39   13.30
   1   6   0  101.09   23.90
   1   6   0   81.09   15.10
   2   6   0  191.48   22.80
   2   6   0  185.28   19.10
   2   6   0  177.98   22.80
   2   6   0  216.68   33.50
   2   6   0  174.38   20.10
   2   6   0  152.88   20.20
   3   6   0   -2.00    8.10
   3   6   0   23.40   18.50
   3   6   0   20.10   12.70
  -4  -6   0   41.90   28.50
  -4  -6   0   46.80   29.80
   4   6   0   35.90   22.30
   4   6   0   21.90   22.90
  -4   7   0   40.60   26.00
  -4   7   0   53.69   41.60
   3  -7   0  326.07   32.20
  -3   7   0  306.27   39.30
  -3   7   0  258.37   34.60
  -3   7   0  316.37   44.30
   2  -7   0   43.00   14.90
  -2   7   0   35.20   13.80
  -2   7   0   40.30   18.90
  -2   7   0   38.30   21.50
  -1   7   0  214.88   24.50
  -1   7   0  211.48   19.40
  -1   7   0  217.08   17.40
  -1   7   0  220.98   27.10
  -1   7   0  239.88   30.70
  -1   7   0  222.38   26.60
   0   7   0  341.57   33.10
   0   7   0  313.87   29.80
   0   7   0  325.07   31.20
   0   7   0  361.46   30.30
   0   7   0  336.17   31.90
   0   7   0  309.17   31.00
   0   7   0  364.66   26.80
   1   7   0    1.80   12.00
   1   7   0   12.10   11.50
   1   7   0   14.00   15.00
   1   7   0   12.70   12.10
   1   7   0   31.10   15.30
   1   7   0   18.50   14.10
   2   7   0   75.59   14.60
   2   7   0   50.19   19.50
   2   7   0   70.49   15.80
   2   7   0   73.59   17.80
   3   7   0    7.90   21.40
   3   7   0  -14.80   21.10
   3   7   0    6.40   16.80
  -3   8   0   25.80   28.10
  -3   8   0   38.40   38.50
   2  -8   0   55.69   21.60
  -2   8   0   48.80   21.90
  -2   8   0   46.90   28.10
  -1   8   0  316.87   34.40
  -1   8   0  356.66   43.30
  -1   8   0  338.67   39.20
  -1   8   0  391.86   37.50
   0   8   0   -1.00   18.00
   0   8   0    6.90   19.80
   0   8   0   14.70   18.80
   0   8   0  -17.00   17.50
   0   8   0  -19.30   10.90
   1   8   0  145.89   23.90
   1   8   0  124.39   21.70
   1   8   0  155.98   27.20
   1   8   0  184.18   26.20
   1   8   0  156.78   27.30
   1   8   0  145.39   23.10
   2   8   0   38.10   19.80
   2   8   0  -13.60   15.80
   2   8   0   22.70   23.90
   2   8   0   40.90   28.20
   2   8   0   31.60   20.00
   2   8   0   44.60   22.70
  -1   9   0   32.30   26.00
  -1   9   0   23.40   26.10
  -1   9   0   63.79   35.20
   0   9   0    3.40   28.20
   0   9   0    4.00   25.60
   0   9   0   -6.70   23.10
   0   9   0   54.09   25.70
   1   9  -1    0.00   27.90
   1   9  -1    4.90   19.50
   1   9  -1   25.20   27.00
   1   9  -1  -10.70   25.00
   1   9  -1   57.09   29.40
   1   9  -1   27.80   23.90
   0   9  -1  197.68   36.40
   0   9  -1   94.79   26.80
   0   9  -1  103.79   35.50
   0   9  -1  140.79   27.70
   0   9  -1  134.39   24.00
  -1   9  -1   44.50   26.20
  -1   9  -1   55.39   25.10
  -1   9  -1   14.30   33.30
   3   8  -1   76.29   27.20
   3   8  -1   12.00   25.50
   2   8  -1   14.40   25.80
   2   8  -1   10.40   19.20
   2   8  -1   12.40   21.30
   2   8  -1   16.80   25.90
   2   8  -1    3.30   20.10
   2   8  -1   -9.40   28.50
   1   8  -1  138.79   22.50
   1   8  -1  113.49   22.20
   1   8  -1  151.88   28.20
   1   8  -1  148.99   23.60
   1   8  -1  118.79   25.90
   1   8  -1  140.09   21.20
   0   8  -1   86.59   21.90
   0   8  -1  114.19   20.30
   0   8  -1   75.29   22.60
   0   8  -1   86.99   24.10
   0   8  -1   91.79   18.20
   0   8  -1   70.09   13.50
  -1   8  -1   50.89   19.90
  -1   8  -1    4.30   23.70
  -1   8  -1   36.90   19.40
  -2   8  -1  270.97   39.90
  -2   8  -1  361.76   39.50
  -2   8  -1  277.47   32.10
  -3   8  -1  -12.80   32.80
  -3   8  -1   43.40   24.70
   4   7  -1  -12.10   26.60
   4   7  -1   24.90   31.30
   3   7  -1   61.49   24.00
   3   7  -1   23.80   20.50
   2   7  -1   16.30   12.60
   2   7  -1    2.40   14.70
   2   7  -1   12.10   15.60
   2   7  -1   10.70   12.20
   1   7  -1   98.49   15.10
   1   7  -1   78.19   15.80
   1   7  -1   78.79   14.40
   1   7  -1  109.99   19.80
   1   7  -1   67.59   19.30
   1   7  -1  101.59   16.40
   0   7  -1   29.40   12.80
   0   7  -1   27.70   16.20
   0   7  -1    8.80   12.40
   0   7  -1   10.30   13.40
   0   7  -1   11.50   14.60
   0   7  -1   23.60   22.50
   0   7  -1   12.50    9.80
  -1   7  -1  157.58   22.60
  -1   7  -1  157.58   15.10
  -1   7  -1  115.29   15.50
  -1   7  -1  134.09   19.60
  -1   7  -1  187.38   25.50
  -1   7  -1  188.88   26.20
  -2   7  -1  178.78   30.10
  -2   7  -1  188.78   25.80
  -2   7  -1  217.58   25.00
   2  -7   1  192.28   23.60
  -3   7  -1   37.60   17.60
  -3   7  -1   98.19   32.80
  -3   7  -1   40.50   23.30
   3  -7   1   47.90   15.70
  -4   7  -1   56.99   42.40
  -4   7  -1   61.29   26.00
   4   6  -1   73.09   24.80
   4   6  -1   57.69   23.20
  -4  -6   1   60.79   29.40
  -4  -6   1   49.70   33.00
   3   6  -1   88.99   21.10
   3   6  -1   93.49   12.70
   3   6  -1   68.49   18.50
  -3  -6   1  116.19   25.70
   2   6  -1   95.79   14.60
   2   6  -1  119.79   18.30
   2   6  -1  106.09   14.00
   2   6  -1  124.99   16.50
   2   6  -1   89.39   17.00
   2   6  -1  101.09   15.60
   1   6  -1  449.26   31.60
   1   6  -1  490.05   35.80
   1   6  -1  458.25   32.10
   1   6  -1  472.55   33.20
   1   6  -1  465.55   34.20
   1   6  -1  521.15   33.10
   1   6  -1  432.66   43.30
   1   6  -1  491.25   36.40
   1   6  -1  460.45   37.50
   1   6  -1  443.96   33.20
   1   6  -1  470.45   34.00
   1   6  -1  410.86   36.00
   0   6  -1  100.19   17.60
   0   6  -1  125.99   16.70
   0   6  -1  131.49   20.00
   0   6  -1  117.59   17.40
   0   6  -1  106.19   23.30
   0   6  -1  105.59   16.40
   0   6  -1   98.49   15.50
   0   6  -1  135.69   15.00
   0   6  -1   99.79   14.90
  -1   6  -1  704.23   44.60
  -1   6  -1  724.03   51.69
  -1   6  -1  790.22   52.99
  -1   6  -1  827.12   45.40
  -1   6  -1  708.73   52.09
  -1   6  -1  737.83   49.70
  -1   6  -1  833.32   50.19
   1  -6   1  845.12   48.40
  -2   6  -1   23.70   25.00
  -2   6  -1   -1.50   14.70
  -2   6  -1   13.90   12.50
  -2   6  -1   12.60   14.80
   2  -6   1    6.60   10.00
  -3   6  -1  231.58   35.20
  -3   6  -1  211.88   25.20
  -3   6  -1  217.78   27.10
   3  -6   1  192.58   25.40
  -4   6  -1   52.49   37.20
  -4   6  -1   15.70   21.60
  -4   6  -1   59.39   16.60
   4  -6   1   75.59   21.00
   5   5  -1  -17.30   24.80
   5   5  -1   11.80   27.00
  -5  -5   1   -7.10   35.90
  -5  -5   1  -16.70   29.40
   4   5  -1   47.40   20.40
   4   5  -1   72.09   21.40
  -4  -5   1   78.69   27.60
  -4  -5   1   42.50   24.00
   3   5  -1    6.80   12.80
   3   5  -1    6.70    8.10
   3   5  -1   40.70   12.00
   3   5  -1    4.30   13.10
  -3  -5   1   22.80   15.90
  -3  -5   1   19.30   15.30
   2   5  -1  466.55   31.10
   2   5  -1  468.45   33.80
   2   5  -1  495.35   31.80
   2   5  -1  542.55   41.10
   2   5  -1  511.75   35.20
   2   5  -1  502.15   37.60
   2   5  -1  508.75   36.70
  -2  -5   1  489.05   38.60
   1   5  -1  128.39   20.70
   1   5  -1  115.99   15.40
   1   5  -1   98.39   13.40
   1   5  -1  131.79   18.00
   1   5  -1  110.79   12.80
   1   5  -1  115.99   16.80
   1   5  -1  121.09   14.40
   1   5  -1  115.39   13.60
   0   5  -1  677.03   43.50
   0   5  -1  693.83   42.40
   0   5  -1  664.83   40.20
   0   5  -1  665.63   44.20
   0   5  -1  673.73   41.70
   0   5  -1  629.64   47.10
   0   5  -1  694.53   40.80
   0   5  -1  638.34   42.10
   0   5  -1  695.33   45.00
   0   5  -1  689.93   42.50
  -1   5  -1 1183.08   69.69
  -1   5  -1 1079.89   66.29
  -1   5  -1 1212.08   72.09
  -1   5  -1 1228.78   65.89
  -1   5  -1 1185.88   70.09
  -1   5  -1 1126.19   70.69
  -1   5  -1 1202.78   70.19
  -1   5  -1 1186.98   69.49
   1  -5   1 1176.58   68.19
  -2   5  -1    1.60    8.50
  -2   5  -1    9.90   10.10
  -2   5  -1    9.20   12.30
  -2   5  -1    9.70   10.20
   2  -5   1   38.00   20.60
   2  -5   1   13.70    8.80
   2  -5   1   20.50   12.60
   2  -5   1    3.30    7.50
  -3   5  -1  561.34   39.70
  -3   5  -1  532.25   39.80
  -3   5  -1  546.95   38.60
  -3   5  -1  606.64   46.20
   3  -5   1  497.95   39.90
   3  -5   1  583.44   38.60
   3  -5   1  514.75   38.80
  -4   5  -1  -12.10   27.70
  -4   5  -1   -9.40   17.20
  -4   5  -1    7.90   13.30
   4  -5   1  -11.20   15.50
   4  -5   1   21.70   17.80
  -5   5  -1    8.10   22.20
  -5   5  -1   19.80   38.70
  -5   5  -1  -29.30   23.20
   5  -5   1    5.50   27.70
   5   4  -1   31.10   24.90
   5   4  -1   42.40   23.40
  -5  -4   1    2.40   33.20
  -5  -4   1   -3.10   23.70
   4   4  -1   69.29   18.00
   4   4  -1   49.10   16.20
  -4  -4   1   44.20   19.40
  -4  -4   1   87.59   23.00
   3   4  -1   13.00    8.00
   3   4  -1    4.00    6.10
   3   4  -1    7.30   16.20
   3   4  -1    0.10    4.70
   3   4  -1   -0.30   10.30
  -3  -4   1    5.10   10.50
  -3  -4   1    4.00   14.30
   2   4  -1  658.03   47.50
   2   4  -1  861.21   52.29
   2   4  -1  744.33   44.60
   2   4  -1  801.12   49.00
   2   4  -1  767.32   45.10
   2   4  -1  796.02   48.50
   2   4  -1  762.92   47.90
  -2  -4   1  832.02   49.70
  -2  -4   1  809.52   51.19
   1   4  -1   10.80    5.90
   1   4  -1    8.20    9.80
   1   4  -1    6.40    7.70
   1   4  -1    8.20    5.10
   1   4  -1    5.00    6.40
   1   4  -1    9.50    7.40
   1   4  -1    3.10    5.30
   0   4  -1 1362.16   78.29
   0   4  -1 1247.58   81.19
   0   4  -1 1359.96   80.99
   0   4  -1 1478.35   80.19
   0   4  -1 1413.36   79.29
   0   4  -1 1442.16   79.09
   0   4  -1 1396.46   77.69
   0   4  -1 1386.66   77.79
   0   4  -1 1396.16   82.09
  -1   4  -1  310.47   19.60
  -1   4  -1  324.47   19.60
  -1   4  -1  324.27   23.40
  -1   4  -1  291.87   24.00
  -1   4  -1  371.06   24.00
  -1   4  -1  350.06   23.70
  -1   4  -1  372.76   24.80
  -1   4  -1  353.96   25.50
   1  -4   1  320.17   21.90
   1  -4   1  333.17   23.00
  -2   4  -1  764.32   47.30
  -2   4  -1  740.63   49.50
  -2   4  -1  761.52   46.50
  -2   4  -1  818.02   47.10
  -2   4  -1  747.53   45.40
  -2   4  -1  812.42   47.00
   2  -4   1  740.93   46.00
   2  -4   1  715.63   46.60
   2  -4   1  708.13   49.99
   2  -4   1  750.52   46.40
  -3   4  -1  548.65   36.20
  -3   4  -1  537.25   36.20
  -3   4  -1  519.05   42.60
  -3   4  -1  493.15   37.00
   3  -4   1  535.55   36.40
   3  -4   1  533.15   40.30
   3  -4   1  508.75   37.60
  -4   4  -1   56.39   15.10
  -4   4  -1   89.89   16.00
  -4   4  -1   43.10   28.20
  -4   4  -1   73.19   21.30
   4  -4   1   56.29   15.30
   4  -4   1   43.30   17.90
  -5   4  -1  181.68   26.80
  -5   4  -1  152.78   25.50
  -5   4  -1  139.59   41.60
   5  -4   1  125.39   24.40
   5  -4   1  127.09   29.90
   5   3  -1   23.80   20.00
   5   3  -1    4.60   19.30
  -5  -3   1   34.60   29.40
  -5  -3   1   11.70   20.60
   4   3  -1   15.60    4.40
   4   3  -1   33.50   16.20
   4   3  -1    2.90   12.00
  -4  -3   1  -13.40   15.20
  -4  -3   1    6.30   13.20
   3   3  -1  399.26   28.60
   3   3  -1  333.47   28.00
   3   3  -1  358.76   30.20
   3   3  -1  397.66   33.90
   3   3  -1  362.56   24.00
  -3  -3   1  416.66   32.40
   2   3  -1   35.30    8.60
   2   3  -1   56.89    9.70
   2   3  -1   55.09    5.80
   2   3  -1   61.89   11.10
   2   3  -1   59.99    7.70
   2   3  -1   52.99   11.60
  -2  -3   1   60.29   10.20
  -2  -3   1   55.39    6.60
  -2  -3   1   60.29   12.70
   1   3  -1  729.23   40.80
   1   3  -1  719.53   41.20
   1   3  -1  743.13   40.50
   1   3  -1  671.83   41.60
   1   3  -1  638.84   39.50
  -1  -3   1  711.13   41.90
  -1  -3   1  713.93   43.70
  -1  -3   1  646.34   40.00
   0   3  -1 2419.66  136.09
   0   3  -1 2515.05  136.79
   0   3  -1 2571.44  138.99
   0   3  -1 2386.56  137.69
   0   3  -1 2486.65  138.39
   0   3  -1 2616.64  137.59
   0   3  -1 2278.77  135.69
   0   3  -1 2512.85  135.79
   0  -3   1 2495.35  136.29
  -1   3  -1   45.10    7.70
  -1   3  -1   52.19    4.30
  -1   3  -1   44.90    6.50
  -1   3  -1   39.30    4.10
  -1   3  -1   49.99    8.60
  -1   3  -1   44.30    7.20
  -1   3  -1   48.60    7.20
   1  -3   1   54.59   10.50
   1  -3   1   61.49    8.60
   1  -3   1   65.29    8.10
  -2   3  -1 3745.73  213.58
  -2   3  -1 3866.51  214.78
  -2   3  -1 3557.24  214.28
  -2   3  -1 4113.29  214.68
  -2   3  -1 3864.51  216.88
  -2   3  -1 4266.07  214.98
   2  -3   1 3604.04  216.58
   2  -3   1 3813.32  215.68
   2  -3   1 4316.17  214.78
   2  -3   1 3788.32  214.78
  -3   3  -1   22.50   11.30
  -3   3  -1   -3.80   12.90
  -3   3  -1   26.70    8.90
  -3   3  -1   29.50   10.70
  -3   3  -1   19.60    9.40
  -3   3  -1   16.30    9.20
   3  -3   1   38.50   13.60
   3  -3   1   41.20   14.80
   3  -3   1   24.90    8.60
   3  -3   1   29.90   10.70
  -4   3  -1   42.70   12.00
  -4   3  -1   65.99   13.60
  -4   3  -1   32.40   21.20
  -4   3  -1   48.00   18.60
  -4   3  -1   35.60   14.90
   4  -3   1   42.10   14.30
   4  -3   1   36.40   19.70
   4  -3   1   33.50   12.30
  -5   3  -1   51.49   17.60
  -5   3  -1  -13.10   34.40
  -5   3  -1   38.20   20.30
   5  -3   1   10.70   29.70
   6   2  -1  -38.40   25.40
   6   2  -1  -10.50   23.60
  -6  -2   1   29.50   36.20
  -6  -2   1   12.70   31.10
   5   2  -1   30.40   21.00
   5   2  -1   62.09   18.70
  -5  -2   1   45.80   21.20
  -5  -2   1  -10.90   24.30
   4   2  -1    5.70    5.50
   4   2  -1   26.30   12.20
   4   2  -1   21.50   10.40
  -4  -2   1   -8.30   12.00
  -4  -2   1   20.30   13.40
   3   2  -1 1348.57   76.59
   3   2  -1 1157.18   80.09
   3   2  -1 1354.16   76.99
   3   2  -1 1227.68   75.09
   3   2  -1 1334.77   72.29
  -3  -2   1 1286.07   72.29
  -3  -2   1 1247.88   76.49
  -3  -2   1 1411.76   79.29
  -3  -2   1 1331.37   76.79
   2   2  -1  305.17   18.70
   2   2  -1  341.67   24.90
   2   2  -1  333.07   22.50
   2   2  -1  336.07   20.60
   2   2  -1  339.77   21.80
   2   2  -1  290.97   22.70
  -2  -2   1  326.27   24.30
  -2  -2   1  351.66   22.70
  -2  -2   1  340.17   22.90
   1   2  -1   26.60    4.10
   1   2  -1   26.50    5.00
   1   2  -1   26.50    5.80
   1   2  -1   30.20    4.80
   1   2  -1   23.60    3.10
   1   2  -1   24.30    5.80
  -1  -2   1   29.70    4.20
  -1  -2   1   34.40    6.90
  -1  -2   1   23.20    5.30
   0   2  -1 1394.66   77.69
   0   2  -1 1467.45   79.69
   0   2  -1 1414.96   77.59
   0   2  -1 1437.96   77.89
   0   2  -1 1456.25   78.69
   0   2  -1 1464.85   78.19
   0  -2   1 1190.98   78.29
   0  -2   1 1448.26   77.99
  -1   2  -1  170.58   14.90
  -1   2  -1  198.48   12.80
  -1   2  -1  208.28   15.20
  -1   2  -1  200.08   11.30
  -1   2  -1  193.38   13.50
  -1   2  -1  210.48   13.90
   1  -2   1  205.88   14.90
   1  -2   1  202.98   15.20
   1  -2   1  199.08   13.30
   1  -2   1  190.78   13.50
  -2   2  -1  727.93   44.40
  -2   2  -1  731.53   41.30
  -2   2  -1  720.13   41.60
  -2   2  -1  655.03   42.30
  -2   2  -1  758.42   41.70
   2  -2   1  681.73   41.80
   2  -2   1  689.43   39.00
   2  -2   1  722.13   41.10
   2  -2   1  664.73   43.70
  -3   2  -1   64.49   11.00
  -3   2  -1   47.50    8.60
  -3   2  -1   10.50   12.30
  -3   2  -1   55.99   10.40
  -3   2  -1   33.40   10.30
   3  -2   1   56.09   10.30
   3  -2   1   72.39   16.40
   3  -2   1   58.29   13.30
   3  -2   1   46.20    5.80
   3  -2   1   45.00    5.90
   3  -2   1   36.90    7.80
  -4   2  -1  523.75   37.50
  -4   2  -1  563.94   39.30
  -4   2  -1  525.75   36.20
  -4   2  -1  563.34   39.30
  -4   2  -1  620.94   38.60
   4  -2   1  569.04   44.60
   4  -2   1  512.65   33.10
   4  -2   1  539.55   33.60
   4  -2   1  558.34   39.20
   4  -2   1  566.34   37.00
  -5   2  -1   41.90   19.30
  -5   2  -1   33.10   28.40
  -5   2  -1   40.30   17.90
   5  -2   1   58.99   15.90
   5  -2   1   39.10   10.90
  -6   2  -1   -3.70   36.10
  -6   2  -1   13.20   28.50
   6  -2   1   19.50   31.30
   6   1  -1   31.40   26.30
   6   1  -1  -30.60   21.80
  -6  -1   1   19.90   33.30
  -6  -1   1   20.90   27.60
   5   1  -1   -5.40   14.20
   5   1  -1   13.60   18.20
  -5  -1   1   -1.40    9.40
  -5  -1   1   26.00   19.10
  -5  -1   1  -11.40   22.10
   4   1  -1  302.37   26.80
   4   1  -1  257.87   24.90
   4   1  -1  315.77   20.90
   4   1  -1  335.67   24.50
  -4  -1   1  311.07   19.10
  -4  -1   1  273.97   21.60
  -4  -1   1  311.17   26.30
  -4  -1   1  285.57   29.50
   3   1  -1  356.76   22.90
   3   1  -1  395.86   24.30
   3   1  -1  372.86   24.70
   3   1  -1  327.77   25.20
   3   1  -1  314.57   20.70
   3   1  -1  292.67   19.10
  -3  -1   1  331.67   21.50
  -3  -1   1  368.96   24.80
  -3  -1   1  336.77   26.70
  -3  -1   1  308.57   19.70
  -3  -1   1  306.67   24.80
   2   1  -1  807.82   44.60
   2   1  -1  710.53   42.80
   2   1  -1  748.13   44.90
   2   1  -1  823.72   49.00
  -2  -1   1  747.33   41.40
  -2  -1   1  753.32   44.40
  -2  -1   1  737.43   46.60
  -2  -1   1  690.53   43.10
  -2  -1   1  780.42   44.60
   0   1  -1  712.93   40.20
   0   1  -1  740.43   40.50
   0   1  -1  734.83   41.40
   0   1  -1  744.73   40.30
   0   1  -1  702.13   40.90
   0  -1   1  730.43   40.30
   0  -1   1  717.43   40.50
   0  -1   1  751.12   40.30
  -1   1  -1 6024.70  323.07
  -1   1  -1 6021.30  322.47
   1  -1   1 5982.30  323.17
   1  -1   1 6335.47  323.67
   1  -1   1 5301.07  322.37
  -2   1  -1 2040.60  109.89
  -2   1  -1 2030.80  109.39
  -2   1  -1 1939.81  110.69
  -2   1  -1 1851.91  108.49
  -2   1  -1 2196.98  109.69
   2  -1   1 2148.49  111.99
   2  -1   1 2085.99  110.19
   2  -1   1 1767.72  112.79
   2  -1   1 1897.61  108.59
   2  -1   1 1837.82  109.29
  -3   1  -1  162.98   16.80
  -3   1  -1  168.28   15.50
  -3   1  -1  161.98   13.50
  -3   1  -1  179.08   15.00
   3  -1   1  172.18   13.40
   3  -1   1  170.88   13.90
   3  -1   1  159.18   19.20
   3  -1   1  169.68   20.90
   3  -1   1  174.08   16.30
  -4   1  -1  197.38   19.90
  -4   1  -1  198.18   22.20
  -4   1  -1  157.98   23.60
  -4   1  -1  215.08   29.60
  -4   1  -1  231.38   19.90
  -4   1  -1  183.18   18.00
   4  -1   1  189.18   20.80
   4  -1   1  185.08   19.00
   4  -1   1  231.68   27.70
   4  -1   1  219.58   18.20
   4  -1   1  199.48   17.00
  -5   1  -1   31.20   25.40
  -5   1  -1   -0.70   12.80
  -5   1  -1   29.60   17.30
   5  -1   1   -6.60   12.00
   5  -1   1   12.90   11.80
   5  -1   1    7.60   18.80
  -6   1  -1   29.00   28.60
  -6   1  -1   45.50   36.20
   6  -1   1   65.39   29.40
   6   0  -1   21.30   19.60
   6   0  -1   36.80   27.90
  -6   0   1   39.50   30.10
  -6   0   1   10.80   33.80
   5   0  -1   -1.10   11.70
   5   0  -1    9.10   17.10
  -5   0   1   10.90   16.70
  -5   0   1   -6.90   12.90
  -5   0   1  -15.60   21.00
   4   0  -1  257.07   27.90
   4   0  -1  218.18   21.70
   4   0  -1  258.07   20.70
   4   0  -1  295.37   18.40
   4   0  -1  282.57   23.70
   4   0  -1  239.68   20.10
  -4   0   1  223.48   19.30
  -4   0   1  262.07   22.90
  -4   0   1  236.68   22.50
  -4   0   1  218.98   28.70
   3   0  -1   71.09    9.50
   3   0  -1   77.39   12.50
   3   0  -1   70.69   11.10
   3   0  -1   53.89   17.00
   3   0  -1   95.09   10.70
   3   0  -1   79.79    9.60
  -3   0   1   82.79   14.70
  -3   0   1   73.09    8.20
  -3   0   1   71.49   12.50
  -3   0   1   80.09   11.00
  -3   0   1   88.19   10.60
   2   0  -1 1141.29   61.89
   2   0  -1 1089.09   60.99
   2   0  -1 1075.39   62.49
   2   0  -1 1020.70   60.69
   2   0  -1  952.00   59.89
  -2   0   1 1143.79   62.49
  -2   0   1 1109.99   63.79
  -2   0   1 1124.79   61.99
  -2   0   1 1151.28   60.09
   1   0  -1   65.99    6.80
   1   0  -1   69.49    6.30
   1   0  -1   66.29    8.40
   1   0  -1   80.19    6.00
   1   0  -1   85.39    6.00
   1   0  -1   91.19    5.20
  -1   0   1   75.49    6.50
  -1   0   1   89.09    5.20
  -1   0   1   85.59    6.20
  -1   0   1   82.39    6.70
  -1   0   1   87.59    7.60
  -1   0  -1 5282.37  285.97
  -1   0  -1 5152.58  285.57
  -1   0  -1 5165.88  285.47
  -1   0  -1 5247.67  285.37
   1   0   1 5872.51  285.47
   1   0   1 5183.18  285.27
   1   0   1 5248.98  286.07
   1   0   1 5633.94  286.17
   1   0   1 4493.55  285.57
  -2   0  -1  160.58   18.00
  -2   0  -1  123.69   11.60
  -2   0  -1  163.68   10.10
  -2   0  -1  140.89   10.80
  -2   0  -1  154.38   12.80
  -2   0  -1  150.68   12.00
   2   0   1  154.98   11.80
   2   0   1  166.88   15.10
   2   0   1  129.99   10.80
   2   0   1  139.29   13.70
  -3   0  -1 1512.45   91.99
  -3   0  -1 1657.33   94.19
  -3   0  -1 1639.44   97.19
   3   0   1 1602.44   93.99
   3   0   1 1507.05   91.49
   3   0   1 1813.32   96.69
   3   0   1 1639.54   95.39
   3   0   1 1826.82   92.69
  -4   0  -1    0.40   10.80
  -4   0  -1    1.10   10.10
  -4   0  -1    2.30    7.40
  -4   0  -1    9.40   15.90
  -4   0  -1    7.90    7.90
  -4   0  -1    2.10   12.60
   4   0   1    5.50   11.10
   4   0   1    6.70    7.20
   4   0   1    9.50   18.30
   4   0   1   26.90    9.80
  -5   0  -1    6.90   11.00
  -5   0  -1   18.30   23.80
  -5   0  -1   11.80   16.90
   5   0   1   23.10   11.40
   5   0   1   30.20   18.00
   5   0   1   13.30   13.00
  -6   0  -1   14.10   34.30
  -6   0  -1    0.80   27.00
   6   0   1   34.40   21.70
   6   0   1   18.50   28.10
   6  -1  -1   28.30   28.90
  -6   1   1   -3.10   31.40
  -6   1   1    5.00   28.90
   5  -1  -1   12.60   18.40
   5  -1  -1    4.30   11.60
  -5   1   1  -19.50   21.90
  -5   1   1   18.50   16.60
  -5   1   1   14.90   15.00
   4  -1  -1  407.66   29.20
   4  -1  -1  501.95   29.20
   4  -1  -1  470.35   33.70
   4  -1  -1  418.36   35.50
   4  -1  -1  494.85   29.50
  -4   1   1  416.06   30.00
  -4   1   1  453.35   33.00
  -4   1   1  426.86   38.50
  -4   1   1  470.65   32.60
  -4   1   1  368.76   34.40
   3  -1  -1   -4.00   10.20
   3  -1  -1    3.30    4.70
   3  -1  -1    3.50    4.40
   3  -1  -1    3.90    6.30
   3  -1  -1    9.00    6.60
   3  -1  -1    1.40    8.80
   3  -1  -1    1.90    5.00
  -3   1   1   11.80   12.20
  -3   1   1    9.90    5.90
  -3   1   1   -1.10    6.20
  -3   1   1    7.00    8.90
  -3   1   1   -0.10    5.20
   2  -1  -1 2941.51  190.18
   2  -1  -1 3589.74  191.08
   2  -1  -1 3457.95  191.98
   2  -1  -1 3919.61  190.08
   2  -1  -1 3479.05  191.68
   2  -1  -1 3502.95  189.88
   2  -1  -1 3691.73  193.68
  -2   1   1 3596.54  191.18
  -2   1   1 3259.67  191.08
  -2   1   1 3415.86  190.58
   1  -1  -1    8.90    2.60
   1  -1  -1    4.70    3.50
   1  -1  -1    2.80    1.70
   1  -1  -1    2.50    3.50
   1  -1  -1    5.70    2.50
   1  -1  -1    2.50    2.50
  -1   1   1    2.20    2.80
  -1   1   1    5.40    1.50
  -1   1   1    5.30    3.00
  -1   1   1    5.30    2.50
  -1   1   1    4.60    1.90
  -1   1   1   -1.10    4.30
   0  -1  -1 1008.60   58.39
   0  -1  -1 1062.99   59.09
   0  -1  -1 1059.29   58.39
   0  -1  -1 1052.29   58.39
   0  -1  -1 1218.48   58.19
   0   1   1  964.90   58.19
   0   1   1 1043.10   58.39
   0   1   1 1110.79   59.19
   0   1   1 1146.69   58.39
   0   1   1 1034.20   58.49
   0   1   1  986.30   57.99
  -1  -1  -1 4265.37  224.98
  -1  -1  -1 3981.30  225.68
  -1  -1  -1 4061.39  225.98
  -1  -1  -1 4227.58  225.58
   1   1   1 3571.74  226.38
   1   1   1 4108.39  224.98
   1   1   1 4188.38  225.58
   1   1   1 4613.14  225.68
   1   1   1 4168.08  225.38
  -2  -1  -1  373.56   26.50
  -2  -1  -1  443.26   28.40
  -2  -1  -1  429.16   26.20
  -2  -1  -1  502.35   28.30
  -2  -1  -1  440.16   28.90
   2   1   1  440.26   25.80
   2   1   1  467.35   28.50
   2   1   1  416.76   26.80
   2   1   1  452.25   28.00
  -3  -1  -1  615.64   40.00
  -3  -1  -1  700.83   43.40
  -3  -1  -1  710.33   44.80
  -3  -1  -1  647.04   38.00
  -3  -1  -1  649.93   42.90
   3   1   1  666.53   42.70
   3   1   1  732.53   39.50
   3   1   1  694.53   44.00
   3   1   1  746.03   42.10
  -4  -1  -1    1.30   12.80
  -4  -1  -1    3.70    9.20
   4   1   1   -7.80   17.10
   4   1   1   -3.30   10.00
   4   1   1    8.80   10.70
   4   1   1    7.50    7.00
  -5  -1  -1  105.09   27.30
  -5  -1  -1   62.79   21.80
   5   1   1   73.29   11.30
   5   1   1   91.39   23.50
   5   1   1  107.19   18.30
  -6  -1  -1    0.50   29.60
  -6  -1  -1   30.50   33.60
   6   1   1   13.50   26.70
   6   1   1    1.10   24.30
   6  -2  -1  -42.00   27.90
  -6   2   1  -32.80   33.50
  -6   2   1    8.40   28.70
   5  -2  -1  135.39   16.80
   5  -2  -1   73.19   23.10
  -5   2   1  118.59   21.00
  -5   2   1  151.78   21.60
  -5   2   1  117.09   27.80
   4  -2  -1  216.58   24.30
   4  -2  -1  201.88   26.10
   4  -2  -1  187.78   16.30
  -4   2   1  248.98   33.20
  -4   2   1  259.17   28.10
  -4   2   1  199.68   20.60
  -4   2   1  199.28   22.10
   3  -2  -1  663.13   41.50
   3  -2  -1  560.34   35.70
   3  -2  -1  658.93   36.10
   3  -2  -1  656.23   38.30
   3  -2  -1  596.74   43.30
   3  -2  -1  605.14   40.20
  -3   2   1  668.33   41.40
  -3   2   1  617.54   39.00
  -3   2   1  692.43   39.10
  -3   2   1  596.74   38.60
   2  -2  -1 1154.08   63.89
   2  -2  -1 1181.78   63.39
   2  -2  -1 1112.69   66.09
   2  -2  -1 1189.68   61.49
   2  -2  -1 1151.28   64.09
   2  -2  -1 1169.68   64.89
  -2   2   1 1067.09   62.79
  -2   2   1  986.20   63.79
  -2   2   1 1174.48   64.39
  -2   2   1  989.40   63.29
   1  -2  -1  244.38   15.80
   1  -2  -1  286.47   18.20
   1  -2  -1  247.38   14.80
   1  -2  -1  244.68   18.10
   1  -2  -1  284.07   17.30
  -1   2   1  257.57   17.70
  -1   2   1  260.37   17.10
  -1   2   1  238.28   16.90
  -1   2   1  277.27   15.80
  -1   2   1  270.47   15.20
  -1   2   1  266.77   17.90
   0  -2  -1 5093.19  272.67
   0   2   1 5274.47  273.37
   0   2   1 4959.20  272.47
   0   2   1 4850.31  272.87
   0   2   1 5038.20  272.67
   0   2   1 4855.11  273.87
  -1  -2  -1  154.88   12.10
  -1  -2  -1  170.58   13.00
  -1  -2  -1  154.08   13.00
  -1  -2  -1  162.28   11.30
   1   2   1  186.28   10.80
   1   2   1  152.78   11.40
   1   2   1  179.38   12.50
   1   2   1  174.68   12.80
   1   2   1  194.48   12.70
   1   2   1  172.48   10.70
   1   2   1  195.48   13.90
  -2  -2  -1 1122.59   68.29
  -2  -2  -1 1164.18   68.79
  -2  -2  -1 1180.68   66.09
  -2  -2  -1 1231.98   67.89
   2   2   1 1241.58   68.59
   2   2   1 1109.79   68.39
   2   2   1 1238.78   67.89
   2   2   1 1197.78   68.99
  -3  -2  -1  135.69   16.10
  -3  -2  -1  118.49   18.40
  -3  -2  -1  134.29   11.50
   3   2   1  122.39   17.90
   3   2   1  137.89   11.30
   3   2   1  142.89   16.50
   3   2   1  133.59   15.30
  -4  -2  -1   45.10    8.10
  -4  -2  -1   79.99   17.10
  -4  -2  -1   50.09   14.40
   4   2   1   38.00    7.70
   4   2   1   61.89   14.00
   4   2   1   56.89   23.40
  -5  -2  -1   23.50   25.40
  -5  -2  -1   47.40   21.40
   5   2   1   53.99   19.20
   5   2   1   66.99   22.50
  -6  -2  -1  -15.80   31.70
  -6  -2  -1   18.10   35.80
   6   2   1   -8.50   25.00
   6   2   1   40.60   32.20
   5  -3  -1  150.58   27.50
  -5   3   1  140.29   21.90
  -5   3   1   91.09   31.20
  -5   3   1  118.79   22.90
   4  -3  -1    7.80   12.20
   4  -3  -1    9.50   15.20
  -4   3   1   15.90   19.80
  -4   3   1   18.70   11.60
  -4   3   1  -10.70   12.30
  -4   3   1    5.20   10.60
   3  -3  -1  940.91   60.89
   3  -3  -1 1000.40   58.39
   3  -3  -1 1023.40   64.09
   3  -3  -1  943.11   59.39
  -3   3   1 1036.30   59.39
  -3   3   1 1028.90   59.79
  -3   3   1  977.90   57.99
  -3   3   1  987.10   60.89
   2  -3  -1  317.77   21.90
   2  -3  -1  305.17   25.50
   2  -3  -1  312.27   23.90
   2  -3  -1  301.67   21.00
  -2   3   1  343.07   22.70
  -2   3   1  290.27   22.10
  -2   3   1  291.37   22.70
  -2   3   1  330.47   25.50
  -2   3   1  312.77   20.10
   1  -3  -1 1606.84   87.19
   1  -3  -1 1412.36   82.79
   1  -3  -1 1528.95   86.39
  -1   3   1 1277.67   87.59
  -1   3   1 1585.24   85.59
  -1   3   1 1543.45   83.09
  -1   3   1 1400.76   83.89
  -1   3   1 1732.23   85.59
  -1   3   1 1539.75   86.29
   0  -3  -1 2899.61  164.88
   0  -3  -1 2843.52  163.28
   0   3   1 2998.90  165.78
   0   3   1 3030.00  164.18
   0   3   1 2958.10  164.08
   0   3   1 3034.40  163.48
   0   3   1 3032.30  164.78
   0   3   1 3070.69  163.68
  -1  -3  -1   50.79    8.20
  -1  -3  -1   36.60    6.80
  -1  -3  -1   60.59    7.50
   1   3   1   73.49   10.20
   1   3   1   46.10    7.20
   1   3   1   60.29    8.40
   1   3   1   55.29    6.80
   1   3   1   69.79    9.10
   1   3   1   56.89    6.70
   1   3   1   54.09    6.00
  -2  -3  -1 1609.34   90.19
  -2  -3  -1 1498.35   88.39
  -2  -3  -1 1500.95   89.29
   2   3   1 1418.26   85.29
   2   3   1 1596.24   89.09
   2   3   1 1576.44   87.39
   2   3   1 1497.45   89.19
   2   3   1 1563.64   88.69
   2   3   1 1656.23   89.79
   2   3   1 1639.14   85.89
  -3  -3  -1   -2.30    8.80
  -3  -3  -1    6.70   11.60
   3   3   1   -6.20    8.60
   3   3   1   -9.10   12.00
   3   3   1    5.20   10.10
   3   3   1    2.70    6.50
   3   3   1    1.60   16.40
  -4  -3  -1  140.29   22.10
  -4  -3  -1   71.59   23.30
   4   3   1   91.49   26.00
   4   3   1  108.39   12.20
  -5  -3  -1   27.70   23.20
  -5  -3  -1   -5.60   26.10
   5   3   1   35.00   23.40
   5  -4  -1   40.00   29.30
  -5   4   1   35.70   22.70
  -5   4   1   36.90   18.50
  -5   4   1   66.69   38.00
   4  -4  -1   22.50   18.40
   4  -4  -1   75.09   21.50
  -4   4   1   48.10   13.70
  -4   4   1   63.09   25.40
  -4   4   1   12.10   24.20
   3  -4  -1  819.32   53.39
   3  -4  -1  739.93   49.70
  -3   4   1  793.52   50.89
  -3   4   1  808.22   47.70
  -3   4   1  823.32   51.79
   2  -4  -1  165.88   21.00
   2  -4  -1  177.78   15.00
   2  -4  -1  188.68   18.90
  -2   4   1  166.58   14.70
  -2   4   1  164.68   20.50
  -2   4   1  167.08   17.20
  -2   4   1  165.38   17.70
  -2   4   1  174.58   19.90
   1  -4  -1 2289.97  131.69
   1  -4  -1 2322.97  130.59
  -1   4   1 2370.56  131.19
  -1   4   1 2200.98  128.79
  -1   4   1 2285.57  131.69
  -1   4   1 2329.57  127.39
  -1   4   1 2390.36  129.89
  -1   4   1 2385.16  130.29
   0  -4  -1   97.99   12.30
   0  -4  -1   94.59    9.80
   0   4   1   98.69   14.40
   0   4   1   95.99   10.50
   0   4   1  112.79   12.60
   0   4   1  103.29   10.70
   0   4   1   90.59   11.50
   0   4   1   95.99   14.80
   0   4   1   93.39   11.10
   0   4   1  101.09   11.70
   0   4   1  103.79   10.50
  -1  -4  -1 1005.10   56.99
  -1  -4  -1  996.30   57.59
   1   4   1  955.00   56.19
   1   4   1  995.80   57.09
   1   4   1  998.40   57.29
   1   4   1  970.70   56.29
   1   4   1  885.41   58.39
   1   4   1  957.20   55.89
   1   4   1  982.90   55.69
   1   4   1  979.60   58.99
  -2  -4  -1  810.22   49.20
  -2  -4  -1  763.02   48.30
   2   4   1  702.03   44.20
   2   4   1  731.83   43.80
   2   4   1  790.82   47.50
   2   4   1  735.33   49.50
   2   4   1  776.02   48.50
   2   4   1  779.92   48.30
   2   4   1  768.12   45.70
   2   4   1  813.52   48.30
  -3  -4  -1   81.09   14.50
  -3  -4  -1   88.79   17.90
   3   4   1   81.09   19.50
   3   4   1   96.69   16.40
   3   4   1   80.49   11.20
  -4  -4  -1   81.59   21.90
  -4  -4  -1   67.99   20.40
   4   4   1   73.29   10.20
   4   4   1   76.39   20.50
  -5  -4  -1   18.80   24.10
  -5  -4  -1   -9.90   32.70
   5   4   1  -11.00   23.40
   5   4   1   -8.40   22.20
   5  -5  -1  -17.50   30.70
  -5   5   1   16.40   23.40
  -5   5   1   79.79   39.20
   4  -5  -1  124.19   24.90
  -4   5   1  129.99   24.30
  -4   5   1  103.19   17.50
  -4   5   1   24.50   28.60
   3  -5  -1  129.39   18.00
   3  -5  -1   89.99   18.50
  -3   5   1  113.69   25.00
  -3   5   1  125.59   20.90
  -3   5   1   97.49   18.30
  -3   5   1  106.99   14.60
   2  -5  -1  229.58   29.30
   2  -5  -1  237.88   23.80
  -2   5   1  230.38   26.10
  -2   5   1  220.68   18.10
  -2   5   1  240.68   22.30
  -2   5   1  228.08   24.30
   1  -5  -1  294.47   23.60
  -1   5   1  305.07   25.10
  -1   5   1  302.97   23.50
  -1   5   1  289.57   19.50
  -1   5   1  277.67   22.90
  -1   5   1  309.07   23.90
  -1   5   1  289.47   29.30
  -1   5   1  305.37   24.80
   0  -5  -1   67.29   11.70
   0   5   1   65.29   12.10
   0   5   1   47.20    9.30
   0   5   1   66.49   10.40
   0   5   1   62.99   11.10
   0   5   1   70.99   16.40
   0   5   1   78.29   11.70
   0   5   1   53.89   10.40
   0   5   1   51.29    9.50
   0   5   1   53.19   14.40
   0   5   1   78.99   11.50
   1   5   1 1118.29   65.89
   1   5   1 1063.49   68.19
   1   5   1 1111.69   65.49
   1   5   1 1130.79   66.79
   1   5   1 1217.78   66.39
   1   5   1 1058.69   65.39
   1   5   1 1159.08   69.89
   1   5   1 1108.89   64.89
  -2  -5  -1   15.50   11.00
   2   5   1    0.40    6.50
   2   5   1   13.60    9.30
   2   5   1   10.70   14.80
   2   5   1    9.30   13.50
   2   5   1    0.40    7.70
   2   5   1    7.00    9.30
   2   5   1   -5.50   10.30
  -3  -5  -1  119.09   20.40
  -3  -5  -1  104.89   20.00
   3   5   1   89.39   17.80
   3   5   1   79.19   13.80
   3   5   1  100.99   12.00
   3   5   1   84.39   13.70
   3   5   1   86.89   20.90
  -4  -5  -1   25.70   22.50
  -4  -5  -1   43.30   24.30
   4   5   1   22.30   20.90
  -5  -5  -1   30.20   34.60
  -5  -5  -1   17.10   34.50
   5   5   1   13.40   25.70
   5   5   1  -41.90   27.40
   4  -6  -1  398.46   47.70
  -4   6   1  360.76   39.50
   3  -6  -1   19.70   17.70
  -3   6   1    2.90   15.90
  -3   6   1   16.90   10.30
  -3   6   1   -3.20   25.00
   2  -6  -1  368.76   30.80
  -2   6   1  392.56   27.20
  -2   6   1  414.76   35.90
  -2   6   1  369.06   39.10
  -2   6   1  329.47   44.80
   1  -6  -1  447.76   33.90
  -1   6   1  469.05   29.20
  -1   6   1  443.36   33.30
  -1   6   1  480.95   30.20
  -1   6   1  454.25   31.30
  -1   6   1  482.05   40.60
  -1   6   1  472.35   36.40
  -1   6   1  495.15   34.50
   0   6   1   88.79   13.40
   0   6   1   62.29   14.30
   0   6   1   62.79   11.50
   0   6   1   58.89   13.90
   0   6   1   68.19   14.10
   0   6   1   57.89   20.40
   0   6   1   83.39   20.20
   0   6   1   82.09   14.90
   0   6   1   71.09   13.20
   1   6   1  356.26   28.90
   1   6   1  334.57   26.20
   1   6   1  348.47   27.10
   1   6   1  335.27   29.50
   1   6   1  319.27   35.30
   1   6   1  342.17   29.70
   1   6   1  360.06   29.50
   1   6   1  353.96   28.80
   2   6   1   19.70   13.50
   2   6   1  -12.20   11.90
   2   6   1   31.60   18.50
   2   6   1   -4.70    8.40
   2   6   1    7.30    9.60
   2   6   1   12.20   14.20
  -3  -6  -1  124.89   26.70
   3   6   1   66.39   10.00
   3   6   1   83.69   21.50
   3   6   1   74.29   16.10
  -4  -6  -1    1.90   28.20
  -4  -6  -1   -5.90   24.70
   4   6   1  -42.80   21.30
  -4   7   1  -28.80   38.30
  -4   7   1  -29.30   22.80
  -3   7   1   83.89   34.10
  -3   7   1  111.69   25.50
   2  -7  -1  404.86   36.10
  -2   7   1  464.05   38.90
  -2   7   1  362.56   29.00
  -2   7   1  418.16   41.60
   1  -7  -1   31.80   13.90
  -1   7   1   20.00   14.20
  -1   7   1   18.70   11.90
  -1   7   1   32.40    8.70
  -1   7   1   23.30   14.10
  -1   7   1    0.20   14.80
  -1   7   1   22.00   16.30
  -1   7   1   42.30   15.30
   0   7   1  413.56   35.20
   0   7   1  407.66   30.00
   0   7   1  415.86   35.90
   0   7   1  399.86   33.60
   0   7   1  392.96   34.00
   0   7   1  412.86   32.90
   0   7   1  444.16   34.10
   1   7   1   79.89   16.40
   1   7   1  105.39   15.40
   1   7   1   62.29   28.40
   1   7   1   75.09   17.80
   1   7   1   89.49   19.20
   2   7   1   56.29   15.30
   2   7   1   68.99   13.80
   2   7   1   91.69   21.60
   2   7   1   59.09   18.00
   3   7   1    6.20   22.50
   3   7   1   25.90   16.20
  -3   8   1  112.39   43.70
  -3   8   1   79.99   26.60
  -3   8   1  103.29   30.20
   2  -8  -1   51.59   22.90
  -2   8   1   84.69   23.00
  -2   8   1   57.29   24.10
  -2   8   1   68.89   30.10
  -1   8   1   48.00   22.60
  -1   8   1   23.90   18.50
  -1   8   1   83.39   25.00
  -1   8   1   45.80   19.70
   0   8   1  200.68   27.80
   0   8   1  184.88   21.00
   0   8   1  179.98   25.40
   1   8   1  -16.60   19.10
   1   8   1  -10.60   17.40
   1   8   1  -12.00   25.30
   1   8   1   -0.20   16.20
   1   8   1    8.20   20.60
   1   8   1   -2.70   17.30
   2   8   1   85.39   25.60
   2   8   1   58.29   21.40
   2   8   1   37.80   22.30
   2   8   1   46.20   18.20
   2   8   1   93.79   49.00
   0   9   1   -6.30   25.30
   0   9   1   11.50   25.10
   0   9   1   -4.10   27.40
   0   9   1   -8.10   27.20
   1   9  -2   38.30   34.50
   1   9  -2   28.80   26.30
   1   9  -2    1.60   23.40
   1   9  -2   -3.20   30.80
   1   9  -2   25.70   20.10
   1   9  -2   24.10   23.10
   0   9  -2   70.59   26.10
   0   9  -2   19.30   31.30
   0   9  -2   30.80   24.30
   0   9  -2   53.89   33.50
   0   9  -2   14.00   28.20
  -1   9  -2   45.60   24.40
  -1   9  -2   86.79   35.50
   3   8  -2   11.80   26.40
   3   8  -2   17.60   24.50
   2   8  -2   30.70   25.20
   2   8  -2   18.10   25.50
   2   8  -2   -4.70   20.90
   2   8  -2   28.40   16.70
   2   8  -2   18.70   19.00
   2   8  -2    7.10   19.50
   1   8  -2   -4.10   14.90
   1   8  -2    5.30   14.50
   1   8  -2   -7.30   15.30
   1   8  -2  -26.40   21.30
   1   8  -2  -18.60   17.90
   1   8  -2   -2.90   22.60
   0   8  -2   86.89   25.80
   0   8  -2  101.69   15.30
   0   8  -2  101.99   17.90
   0   8  -2   68.79   28.70
   0   8  -2   97.79   21.20
  -1   8  -2   73.99   26.90
  -1   8  -2   50.49   20.70
  -1   8  -2   51.69   22.70
  -2   8  -2  -12.30   27.60
  -2   8  -2   -9.00   20.70
  -2   8  -2   27.50   20.80
  -3   8  -2   79.89   38.20
  -3   8  -2   85.49   26.90
   4   7  -2   31.60   30.50
   4   7  -2   47.20   26.90
   3   7  -2   10.20   20.90
   3   7  -2   10.20   13.00
   3   7  -2   11.20   20.90
   2   7  -2  192.28   24.00
   2   7  -2  173.78   19.60
   2   7  -2  215.88   25.80
   2   7  -2  188.48   27.20
   1   7  -2    7.10   11.40
   1   7  -2   26.30   11.90
   1   7  -2   -8.60   15.20
   1   7  -2    6.90   11.70
   1   7  -2   17.70   17.80
   1   7  -2   10.00   10.60
   0   7  -2  271.87   24.30
   0   7  -2  307.77   27.10
   0   7  -2  325.97   26.70
   0   7  -2  354.96   32.40
   0   7  -2  330.77   35.00
   0   7  -2  335.77   31.50
   0   7  -2  330.37   33.90
  -1   7  -2    1.60    7.00
  -1   7  -2    4.50   16.70
  -1   7  -2   -2.90   17.10
  -1   7  -2    2.60   18.20
  -1   7  -2    9.00    9.10
  -1   7  -2   26.90   26.50
  -1   7  -2   27.10   15.30
  -2   7  -2  167.78   24.70
  -2   7  -2  163.98   22.80
  -2   7  -2  163.28   29.60
  -3   7  -2  146.69   31.70
  -3   7  -2   62.89   21.80
  -3   7  -2   42.30   23.10
  -4   7  -2   28.10   42.30
  -4   7  -2  104.19   28.10
   4   6  -2    7.90   22.50
   4   6  -2    3.40   22.40
  -4  -6   2   -5.70   32.70
   3   6  -2  105.09   21.40
   3   6  -2   76.29   13.00
   3   6  -2  120.99   21.10
  -3  -6   2  110.89   27.90
   2   6  -2   51.29   12.40
   2   6  -2    4.00   11.50
   2   6  -2   30.90   10.20
   2   6  -2   18.50   14.60
   2   6  -2   14.20   12.20
   1   6  -2  461.35   32.90
   1   6  -2  466.15   34.50
   1   6  -2  479.65   35.70
   1   6  -2  443.16   35.90
   1   6  -2  480.05   33.00
   1   6  -2  488.75   39.40
   1   6  -2  455.75   35.90
   1   6  -2  459.95   44.40
   1   6  -2  470.95   34.00
   0   6  -2  351.76   29.70
   0   6  -2  362.26   25.80
   0   6  -2  377.96   29.80
   0   6  -2  368.86   30.80
   0   6  -2  337.37   32.10
   0   6  -2  361.86   38.80
   0   6  -2  391.16   33.70
   0   6  -2  389.66   27.90
  -1   6  -2    7.40   12.70
  -1   6  -2    5.60    7.40
  -1   6  -2    9.70    6.10
  -1   6  -2   -3.10   11.50
  -1   6  -2    6.60   13.90
  -1   6  -2    1.90   10.80
  -2   6  -2  529.75   37.50
  -2   6  -2  592.34   44.80
  -2   6  -2  526.55   40.20
   2  -6   2  525.85   35.30
  -3   6  -2   56.09   23.60
  -3   6  -2   63.69   19.50
  -3   6  -2   42.90   18.10
   3  -6   2   62.29   18.10
   3  -6   2   95.49   38.90
   3  -6   2   49.40   12.30
  -4   6  -2  131.09   27.70
  -4   6  -2  109.99   20.50
  -4   6  -2  131.79   39.90
   4  -6   2   99.19   22.70
   5   5  -2   60.89   28.00
   5   5  -2    3.50   23.70
  -5  -5   2   55.39   39.80
  -5  -5   2    6.60   30.40
   4   5  -2    3.00   19.20
   4   5  -2   -0.80   16.90
  -4  -5   2    7.90   22.70
  -4  -5   2   10.30   26.50
   3   5  -2  191.18   23.70
   3   5  -2  175.38   23.40
   3   5  -2  170.78   14.30
  -3  -5   2  226.68   30.10
  -3  -5   2  169.38   24.40
   2   5  -2   35.60   10.40
   2   5  -2   17.00   13.40
   2   5  -2    3.30    8.90
   2   5  -2   23.50    8.10
   2   5  -2   23.70    7.20
   2   5  -2    5.90   14.00
   2   5  -2   19.20   15.80
  -2  -5   2    1.40   14.10
   1   5  -2 1062.09   64.89
   1   5  -2 1070.69   71.39
   1   5  -2 1156.98   65.69
   1   5  -2 1174.58   64.49
   1   5  -2 1118.09   64.79
   1   5  -2 1140.69   64.99
   1   5  -2 1057.49   66.49
   1   5  -2 1060.79   66.29
   0   5  -2   53.89   10.60
   0   5  -2   57.99    8.50
   0   5  -2   54.19   12.30
   0   5  -2   66.59   11.30
   0   5  -2   55.29   12.40
   0   5  -2   59.19   13.30
   0   5  -2   49.50   14.50
   0   5  -2   54.49   11.70
   0   5  -2   50.79    8.70
  -1   5  -2  418.66   33.80
  -1   5  -2  442.96   26.90
  -1   5  -2  469.25   31.30
  -1   5  -2  439.36   33.70
  -1   5  -2  426.46   31.50
  -1   5  -2  408.26   31.90
  -1   5  -2  463.45   30.50
  -1   5  -2  472.25   27.20
   1  -5   2  457.05   30.90
   1  -5   2  472.05   28.90
  -2   5  -2  558.54   37.30
  -2   5  -2  518.35   35.80
  -2   5  -2  504.35   39.40
  -2   5  -2  539.95   33.50
   2  -5   2  540.25   38.00
   2  -5   2  496.75   35.70
   2  -5   2  483.95   32.50
  -3   5  -2  158.68   21.30
  -3   5  -2  174.88   20.00
  -3   5  -2  142.89   20.50
  -3   5  -2  130.89   32.00
   3  -5   2  131.39   21.90
   3  -5   2  170.38   22.30
   3  -5   2  151.58   20.50
  -4   5  -2  246.68   33.40
  -4   5  -2  308.47   29.60
  -4   5  -2  160.78   39.10
   4  -5   2  318.97   34.20
   4  -5   2  251.07   28.90
  -5   5  -2   -8.40   24.30
  -5   5  -2   16.00   24.60
  -5   5  -2   28.70   40.60
   5  -5   2    7.10   23.90
   5   4  -2  -35.90   20.80
   5   4  -2   40.00   26.70
  -5  -4   2   31.90   34.60
  -5  -4   2   -4.40   25.30
   4   4  -2   43.20   16.40
   4   4  -2   21.60    9.00
   4   4  -2   33.90   16.20
  -4  -4   2   23.90   20.00
  -4  -4   2   34.90   22.00
   3   4  -2   27.40   10.70
   3   4  -2   18.30    9.40
   3   4  -2   -2.50   17.70
   3   4  -2   22.90   10.50
  -3  -4   2   25.00   15.10
  -3  -4   2   20.20   12.10
  -3  -4   2   22.40    7.00
   2   4  -2  436.76   31.30
   2   4  -2  443.46   29.90
   2   4  -2  437.26   35.20
   2   4  -2  424.76   29.60
   2   4  -2  482.05   26.50
   2   4  -2  437.76   26.50
   2   4  -2  413.66   30.20
   2   4  -2  456.05   29.40
  -2  -4   2  410.16   27.50
  -2  -4   2  413.26   31.70
  -2  -4   2  409.06   33.10
   1   4  -2  818.02   47.50
   1   4  -2  796.12   46.80
   1   4  -2  765.52   45.60
   1   4  -2  786.42   45.70
   1   4  -2  778.82   44.60
   1   4  -2  759.02   45.70
   1   4  -2  725.03   50.99
   1   4  -2  740.83   45.60
  -1  -4   2  732.63   45.20
   0   4  -2   93.49   11.60
   0   4  -2   96.39   14.70
   0   4  -2   95.29   12.40
   0   4  -2   83.69   12.60
   0   4  -2   91.59    9.30
   0   4  -2   98.19   12.80
   0   4  -2   94.99   11.00
   0  -4   2   81.39   10.50
  -1   4  -2 2729.63  166.48
  -1   4  -2 3376.86  170.08
  -1   4  -2 2968.40  170.98
  -1   4  -2 3107.79  168.28
  -1   4  -2 3149.68  169.28
  -1   4  -2 2636.54  166.38
  -1   4  -2 3220.88  172.28
   1  -4   2 3181.38  167.88
   1  -4   2 2999.60  169.18
   1  -4   2 3194.68  170.18
  -2   4  -2   76.89   10.80
  -2   4  -2   96.89   13.00
  -2   4  -2   71.79   12.50
  -2   4  -2   82.39   15.80
  -2   4  -2   96.89   14.50
  -2   4  -2   66.99   11.40
   2  -4   2   89.59   15.60
   2  -4   2   81.49   16.30
   2  -4   2   95.79   12.80
   2  -4   2   83.39   10.50
  -3   4  -2  218.08   21.20
  -3   4  -2  218.08   22.00
  -3   4  -2  274.27   28.30
  -3   4  -2  234.28   23.80
   3  -4   2  235.78   21.40
   3  -4   2  226.58   28.80
   3  -4   2  230.38   22.20
  -4   4  -2   59.29   27.50
  -4   4  -2   60.69   15.70
  -4   4  -2   19.80   15.90
  -4   4  -2   83.49   16.00
   4  -4   2   91.99   18.70
   4  -4   2   61.59   17.80
  -5   4  -2   35.50   21.70
  -5   4  -2   46.20   23.90
  -5   4  -2   65.59   40.50
   5  -4   2   32.10   21.90
   5  -4   2   11.10   22.50
   5   3  -2   -1.70   19.60
   5   3  -2    2.70   20.70
  -5  -3   2   12.20   23.10
  -5  -3   2   -1.50   27.40
   4   3  -2  281.87   26.00
   4   3  -2  255.57   26.60
   4   3  -2  235.08   18.60
  -4  -3   2  224.98   31.60
  -4  -3   2  294.77   28.20
  -4  -3   2  209.18   17.70
   3   3  -2  158.38   22.30
   3   3  -2  209.48   18.70
   3   3  -2  190.38   27.50
   3   3  -2  199.98   20.20
   3   3  -2  188.68   18.60
   3   3  -2  188.68   17.40
  -3  -3   2  173.08   14.40
  -3  -3   2  214.68   21.70
  -3  -3   2  180.68   23.40
  -3  -3   2  239.88   21.20
   2   3  -2  343.77   23.30
   2   3  -2  398.96   20.30
   2   3  -2  360.86   25.30
   2   3  -2  360.16   24.50
   2   3  -2  336.67   24.40
   2   3  -2  361.86   28.50
   2   3  -2  365.46   24.00
   2   3  -2  301.07   20.20
  -2  -3   2  324.17   27.60
  -2  -3   2  338.47   25.30
  -2  -3   2  322.97   21.80
   1   3  -2  714.63   38.50
   1   3  -2  641.84   37.30
   1   3  -2  605.94   37.10
   1   3  -2  621.14   35.90
   1   3  -2  608.04   40.80
   1   3  -2  606.04   36.90
   1   3  -2  605.04   37.20
  -1  -3   2  616.94   36.70
  -1  -3   2  620.34   40.50
   0   3  -2  348.57   23.50
   0   3  -2  329.77   21.50
   0   3  -2  352.66   22.00
   0   3  -2  349.37   25.20
   0   3  -2  373.86   22.70
   0   3  -2  345.77   21.20
   0  -3   2  338.87   21.80
   0  -3   2  368.36   22.50
  -1   3  -2  196.38   14.10
  -1   3  -2  169.78   11.30
  -1   3  -2  167.88   14.30
  -1   3  -2  170.48   15.10
  -1   3  -2  205.28   16.40
  -1   3  -2  177.18   12.00
   1  -3   2  172.58   11.90
   1  -3   2  165.58   13.20
   1  -3   2  141.69   15.80
  -2   3  -2   11.00    7.60
  -2   3  -2    2.00    6.40
  -2   3  -2   14.20    5.50
  -2   3  -2    6.10    8.00
  -2   3  -2    6.30    6.50
  -2   3  -2   10.50    9.40
   2  -3   2   18.50   11.20
   2  -3   2   16.70    6.70
   2  -3   2    8.40    6.20
   2  -3   2   12.80    9.90
  -3   3  -2 1358.96   77.89
  -3   3  -2 1299.77   79.09
  -3   3  -2 1324.17   84.79
  -3   3  -2 1401.06   80.09
  -3   3  -2 1424.46   78.89
  -3   3  -2 1398.36   78.89
   3  -3   2 1324.27   78.49
   3  -3   2 1299.87   81.29
   3  -3   2 1374.16   78.39
   3  -3   2 1345.47   82.89
  -4   3  -2   39.10   16.20
  -4   3  -2   20.20   12.10
  -4   3  -2   -1.90   22.80
  -4   3  -2   21.20   13.90
  -4   3  -2   17.80   10.80
   4  -3   2   23.40   12.60
   4  -3   2   34.10   11.90
  -5   3  -2  101.79   24.50
  -5   3  -2   83.69   39.20
  -5   3  -2   42.90   17.50
   5  -3   2   82.79   22.30
   5  -3   2   72.09   19.70
   6   2  -2    4.60   23.00
   6   2  -2    4.10   29.50
  -6  -2   2    5.10   28.20
  -6  -2   2   27.50   34.40
   5   2  -2   30.90   21.30
   5   2  -2   56.49   19.20
  -5  -2   2   81.39   23.00
  -5  -2   2   95.09   11.10
  -5  -2   2   62.09   27.10
   4   2  -2   40.50   12.60
   4   2  -2   51.39   12.50
  -4  -2   2   30.00   15.10
  -4  -2   2   48.70    8.30
  -4  -2   2   43.10   13.50
   3   2  -2  171.48   16.80
   3   2  -2  160.78   17.00
   3   2  -2  180.38   14.80
   3   2  -2  156.78   15.70
   3   2  -2  174.48   24.20
   3   2  -2  173.88   18.60
  -3  -2   2  160.98   13.50
  -3  -2   2  181.18   21.20
  -3  -2   2  159.28   17.00
  -3  -2   2  199.18   18.70
   2   2  -2 5516.95  295.47
   2   2  -2 5358.96  294.87
   2   2  -2 5231.28  295.27
   2   2  -2 5755.12  297.77
   2   2  -2 5257.37  295.87
   2   2  -2 5576.74  296.17
  -2  -2   2 5140.59  296.07
  -2  -2   2 5359.26  297.87
  -2  -2   2 5629.94  296.07
  -2  -2   2 5153.48  294.17
   1   2  -2   23.60    5.10
   1   2  -2   10.40    2.30
   1   2  -2   14.50    4.30
   1   2  -2    4.90    3.30
   1   2  -2   13.50    4.20
   1   2  -2   10.30    6.10
  -1  -2   2   12.00    4.10
  -1  -2   2   14.50    5.10
  -1  -2   2    9.00    2.40
  -1  -2   2   11.70    6.20
   0   2  -2 7358.86  413.66
   0   2  -2 8098.59  414.66
   0   2  -2 7793.72  412.26
   0   2  -2 7346.17  412.06
   0   2  -2 7804.02  412.66
   0  -2   2 7692.83  412.66
   0  -2   2 7525.15  412.06
   0  -2   2 7099.59  412.26
  -1   2  -2 1184.98   62.59
  -1   2  -2 1177.78   65.79
  -1   2  -2 1136.19   65.19
  -1   2  -2 1064.99   62.69
  -1   2  -2 1073.49   63.89
  -1   2  -2 1195.78   63.99
   1  -2   2 1078.19   63.89
   1  -2   2 1094.29   62.89
   1  -2   2 1189.58   65.79
   1  -2   2 1149.08   65.39
   1  -2   2 1165.08   62.49
  -2   2  -2  225.78   16.20
  -2   2  -2  264.47   15.70
  -2   2  -2  222.48   18.20
  -2   2  -2  230.38   16.50
  -2   2  -2  232.28   19.10
   2  -2   2  229.88   15.90
   2  -2   2  226.38   18.90
   2  -2   2  183.98   16.10
   2  -2   2  237.08   19.30
   2  -2   2  207.28   14.20
  -3   2  -2  885.91   56.89
  -3   2  -2  936.51   55.89
  -3   2  -2  850.31   55.49
  -3   2  -2  926.61   56.29
  -3   2  -2  928.51   55.19
   3  -2   2  967.40   59.79
   3  -2   2  941.51   58.69
   3  -2   2  928.81   53.39
   3  -2   2  977.70   56.19
   3  -2   2 1106.69   55.99
  -4   2  -2   68.89   13.50
  -4   2  -2   91.99   14.70
  -4   2  -2   69.89   24.80
  -4   2  -2   89.29   12.50
  -4   2  -2   98.09   17.20
  -4   2  -2  118.69   16.90
   4  -2   2   93.19   13.20
   4  -2   2  124.19   17.00
   4  -2   2  107.09   11.40
   4  -2   2  108.59   14.30
  -5   2  -2  114.99   24.10
  -5   2  -2  139.09   20.00
  -5   2  -2  123.19   38.40
   5  -2   2  166.68   24.90
   5  -2   2   98.59   14.20
   5  -2   2  121.19   19.30
  -6   2  -2   47.50   30.40
  -6   2  -2   45.20   39.30
   6  -2   2   27.40   31.60
   6   1  -2   13.00   23.40
   6   1  -2   60.39   26.40
  -6  -1   2   -4.00   27.40
  -6  -1   2   31.20   33.50
   5   1  -2   32.60   19.20
   5   1  -2   47.20   15.90
  -5  -1   2   48.50   12.90
  -5  -1   2   18.70   23.90
  -5  -1   2   73.89   20.50
   4   1  -2   -6.80    7.50
   4   1  -2   -5.20   10.50
   4   1  -2   12.40   10.10
   4   1  -2    1.20    8.50
  -4  -1   2   -0.60   12.80
  -4  -1   2   -4.20    7.90
  -4  -1   2    2.50   10.90
   3   1  -2  371.46   26.10
   3   1  -2  403.16   27.10
   3   1  -2  381.66   28.20
   3   1  -2  400.56   28.30
   3   1  -2  390.86   24.90
  -3  -1   2  387.66   28.20
  -3  -1   2  434.46   28.10
  -3  -1   2  382.46   25.70
  -3  -1   2  407.46   30.00
   2   1  -2  219.38   17.60
   2   1  -2  306.17   22.90
   2   1  -2  249.18   17.90
   2   1  -2  273.97   16.90
   2   1  -2  240.08   17.40
  -2  -1   2  230.98   19.40
  -2  -1   2  243.18   17.90
  -2  -1   2  216.98   17.10
  -2  -1   2  225.18   16.60
   1   1  -2 2343.27  115.79
   1   1  -2 2082.99  115.19
   1   1  -2 2006.30  113.69
   1   1  -2 2082.09  115.29
   1   1  -2 2174.98  116.59
  -1  -1   2 2161.58  115.19
  -1  -1   2 2137.29  115.39
  -1  -1   2 1968.80  115.69
  -1  -1   2 1816.92  113.59
  -1  -1   2 2187.58  115.29
   0   1  -2 1867.31  111.19
   0   1  -2 2225.48  110.79
   0   1  -2 2076.49  109.89
   0   1  -2 2002.70  111.79
   0   1  -2 1887.11  110.39
   0   1  -2 2039.00  110.39
   0  -1   2 2071.39  111.39
   0  -1   2 2003.00  110.49
   0  -1   2 1875.81  110.69
   0  -1   2 2027.40  110.39
   0  -1   2 2146.79  109.89
  -1   1  -2   12.10    2.40
  -1   1  -2   12.10    2.30
  -1   1  -2    9.50    3.00
  -1   1  -2    9.90    3.00
  -1   1  -2    9.40    4.30
   1  -1   2    9.20    2.80
   1  -1   2   10.70    3.30
   1  -1   2   13.80    2.40
   1  -1   2    6.90    4.70
   1  -1   2    7.70    3.80
  -2   1  -2 3249.87  191.48
  -2   1  -2 3765.72  190.28
  -2   1  -2 2926.81  188.08
  -2   1  -2 3601.34  188.78
  -2   1  -2 3708.63  188.48
  -2   1  -2 3244.08  189.98
   2  -1   2 3230.88  188.88
   2  -1   2 3354.26  190.18
   2  -1   2 3502.55  190.68
   2  -1   2 3837.42  188.08
  -3   1  -2   -2.20   11.40
  -3   1  -2    9.40    5.10
  -3   1  -2   11.10    5.10
  -3   1  -2   16.40   10.60
  -3   1  -2    8.80    6.80
  -3   1  -2   11.50    7.70
  -3   1  -2   12.50    7.60
   3  -1   2   18.20    6.70
   3  -1   2    8.90    7.40
   3  -1   2   11.00   11.30
   3  -1   2    5.60   10.30
  -4   1  -2  191.98   22.50
  -4   1  -2  155.68   19.20
  -4   1  -2  176.48   21.20
  -4   1  -2  188.28   15.90
  -4   1  -2  201.78   28.80
  -4   1  -2  124.29   16.80
   4  -1   2  142.49   19.90
   4  -1   2  174.48   17.50
   4  -1   2  183.18   18.10
  -5   1  -2   35.20   20.70
  -5   1  -2   72.39   15.10
  -5   1  -2   23.20   27.40
   5  -1   2   49.80   13.30
   5  -1   2   43.40   13.60
  -6   1  -2   86.19   30.10
  -6   1  -2  -14.00   35.40
   6  -1   2   -8.20   30.20
   6   0  -2   38.80   21.60
   6   0  -2   38.70   28.70
  -6   0   2   -8.90   34.70
  -6   0   2   32.90   29.50
   5   0  -2   59.79   20.40
   5   0  -2   59.29   13.70
  -5   0   2   49.30   15.60
  -5   0   2   93.09   26.20
   4   0  -2   14.20    9.60
   4   0  -2    5.40   10.30
   4   0  -2   -1.30    9.80
   4   0  -2   21.10   13.90
   4   0  -2   21.60    8.10
  -4   0   2   12.90   15.00
  -4   0   2    0.50   10.40
  -4   0   2    2.00   11.80
  -4   0   2    8.90    6.70
   3   0  -2 1251.07   75.09
   3   0  -2 1241.98   73.09
   3   0  -2 1370.46   73.29
   3   0  -2 1229.58   73.09
   3   0  -2 1349.47   74.89
  -3   0   2 1342.37   74.69
  -3   0   2 1300.07   73.99
  -3   0   2 1313.47   75.69
  -3   0   2 1280.07   77.49
  -3   0   2 1225.68   71.59
   2   0  -2   17.60    5.20
   2   0  -2    7.50    4.90
   2   0  -2  -11.70    9.50
   2   0  -2    6.20    3.80
   2   0  -2   22.30    6.20
  -2   0   2   29.90    7.80
  -2   0   2   18.60    5.80
  -2   0   2   18.00    7.90
  -2   0   2    7.30    2.70
  -2   0   2    7.50    4.40
   1   0  -2 3448.46  187.18
   1   0  -2 3683.03  185.78
   1   0  -2 3170.48  185.68
   1   0  -2 3362.96  186.28
   1   0  -2 3219.08  186.18
  -1   0   2 3417.36  185.68
  -1   0   2 3162.88  185.08
  -1   0   2 3092.39  186.18
  -1   0   2 3629.64  186.88
  -1   0   2 3392.36  186.18
  -1   0   2 3886.71  185.78
   0   0  -2 1361.96   74.49
   0   0  -2 1499.35   74.79
   0   0  -2 1355.06   74.59
   0   0  -2 1192.78   74.59
   0   0  -2 1371.56   74.69
   0   0  -2 1378.76   74.69
   0   0   2 1418.96   74.69
   0   0   2 1304.57   74.69
   0   0   2 1350.06   74.59
   0   0   2 1493.65   74.89
   0   0   2 1235.68   74.49
   0   0   2 1318.27   74.69
  -1   0  -2 1000.20   60.09
  -1   0  -2 1138.89   60.39
  -1   0  -2 1007.20   59.29
  -1   0  -2 1043.70   60.99
  -1   0  -2 1146.09   60.79
   1   0   2 1056.39   59.29
   1   0   2 1134.49   60.99
   1   0   2 1025.00   60.29
   1   0   2 1133.29   60.29
   1   0   2 1071.69   60.09
   1   0   2 1158.18   60.09
  -2   0  -2 2070.29  123.39
  -2   0  -2 2297.27  124.89
  -2   0  -2 2283.27  125.99
  -2   0  -2 2185.88  123.49
  -2   0  -2 2412.16  125.49
  -2   0  -2 2491.85  124.99
   2   0   2 2267.17  124.89
   2   0   2 2486.25  126.49
   2   0   2 2229.58  126.59
   2   0   2 2043.60  124.49
   2   0   2 2125.99  125.29
  -3   0  -2   29.00    9.80
  -3   0  -2   14.70    7.50
  -3   0  -2   32.20    5.20
  -3   0  -2   19.30    4.90
  -3   0  -2   44.20   13.20
  -3   0  -2   25.20    8.60
  -3   0  -2   36.80    7.00
   3   0   2   19.00    5.50
   3   0   2   35.30    8.60
   3   0   2   32.40   12.80
   3   0   2   33.30   11.30
   3   0   2   19.90    7.00
  -4   0  -2  487.35   39.10
  -4   0  -2  491.95   35.10
  -4   0  -2  469.25   27.80
  -4   0  -2  458.05   34.90
  -4   0  -2  456.45   28.90
  -4   0  -2  452.55   33.10
   4   0   2  395.16   31.30
   4   0   2  477.65   34.20
   4   0   2  434.76   39.40
   4   0   2  407.66   30.20
  -5   0  -2   -6.00   17.80
  -5   0  -2    5.40   23.30
   5   0   2   -4.80   19.00
   5   0   2   15.30   10.60
  -6   0  -2   -3.80   33.00
  -6   0  -2   23.40   28.10
   6   0   2   63.29   26.70
   6   0   2  -16.30   23.00
   6  -1  -2    6.40   28.90
  -6   1   2   40.90   29.80
  -6   1   2  111.49   35.60
   5  -1  -2   14.00   12.20
   5  -1  -2   34.20   20.20
  -5   1   2   54.39   24.70
  -5   1   2   17.50   15.70
  -5   1   2    6.60   15.80
   4  -1  -2  240.38   19.00
   4  -1  -2  223.08   20.00
   4  -1  -2  248.28   24.00
   4  -1  -2  209.78   21.80
   4  -1  -2  224.88   26.30
  -4   1   2  279.07   22.70
  -4   1   2  267.27   28.80
  -4   1   2  227.28   23.40
  -4   1   2  206.18   19.60
   3  -1  -2  694.33   42.90
   3  -1  -2  732.43   48.10
   3  -1  -2  688.23   43.80
   3  -1  -2  672.73   41.20
   3  -1  -2  730.23   44.70
   3  -1  -2  768.02   41.40
  -3   1   2  721.93   47.20
  -3   1   2  702.53   42.70
  -3   1   2  658.43   43.40
  -3   1   2  733.13   44.90
   2  -1  -2   68.99    8.30
   2  -1  -2   68.39    6.50
   2  -1  -2   60.19   11.10
   2  -1  -2   72.89    9.50
  -2   1   2   54.99    7.30
  -2   1   2   51.29   12.30
  -2   1   2   49.20    8.50
  -2   1   2   63.19    6.80
  -2   1   2   64.59    7.30
   1  -1  -2 5650.83  332.97
   1  -1  -2 6262.57  331.67
   1  -1  -2 6057.79  333.27
   1  -1  -2 5447.66  332.17
  -1   1   2 6573.84  333.27
  -1   1   2 6846.51  331.57
  -1   1   2 5888.61  332.27
   0  -1  -2  807.02   43.20
   0  -1  -2  765.42   42.40
   0  -1  -2  696.73   42.20
   0  -1  -2  783.02   43.00
   0  -1  -2  717.43   44.00
   0  -1  -2  784.22   43.00
   0   1   2  820.22   44.10
   0   1   2  733.63   43.10
   0   1   2  800.32   43.00
   0   1   2  755.02   43.10
   0   1   2  805.22   42.50
  -1  -1  -2 1345.57   76.99
  -1  -1  -2 1351.16   76.19
  -1  -1  -2 1421.56   76.59
  -1  -1  -2 1444.56   74.99
   1   1   2 1403.36   76.99
   1   1   2 1334.37   76.59
   1   1   2 1428.56   76.79
   1   1   2 1474.95   75.19
   1   1   2 1190.78   76.89
  -2  -1  -2  211.68   16.40
  -2  -1  -2  233.68   17.40
  -2  -1  -2  250.17   18.20
  -2  -1  -2  227.58   16.10
   2   1   2  238.48   18.10
   2   1   2  237.48   15.70
   2   1   2  205.88   16.20
   2   1   2  230.58   16.80
  -3  -1  -2  320.67   26.70
  -3  -1  -2  383.56   24.00
  -3  -1  -2  285.67   24.70
   3   1   2  341.87   26.80
   3   1   2  323.27   27.90
   3   1   2  331.97   24.90
   3   1   2  310.17   21.40
   3   1   2  335.87   24.20
  -4  -1  -2  213.78   21.90
  -4  -1  -2  195.98   27.70
  -4  -1  -2  255.57   24.70
   4   1   2  176.28   22.80
   4   1   2  224.08   18.40
   4   1   2  219.28   30.90
   4   1   2  224.58   22.50
  -5  -1  -2   -6.60   17.80
  -5  -1  -2   13.60   24.10
   5   1   2   18.50   20.60
   5   1   2   10.00    9.70
  -6  -1  -2   54.59   35.20
  -6  -1  -2   18.80   29.00
   6   1   2  -10.70   23.80
   6   1   2    2.70   27.40
   6  -2  -2   16.80   29.30
  -6   2   2   30.30   28.80
  -6   2   2   65.69   36.30
  -6   2   2   28.10   30.10
   5  -2  -2   -9.40   10.80
   5  -2  -2   28.50   22.90
  -5   2   2   18.40   25.70
  -5   2   2   25.00   15.60
  -5   2   2   39.20   19.50
   4  -2  -2  294.37   28.50
   4  -2  -2  296.07   29.40
   4  -2  -2  307.57   20.90
   4  -2  -2  292.57   22.60
  -4   2   2  314.17   34.70
  -4   2   2  305.37   26.60
  -4   2   2  331.27   25.50
  -4   2   2  289.07   24.00
   3  -2  -2  213.18   19.80
   3  -2  -2  188.98   18.30
   3  -2  -2  203.28   18.80
   3  -2  -2  197.58   24.00
   3  -2  -2  202.18   13.30
  -3   2   2  137.39   22.50
  -3   2   2  203.98   21.00
  -3   2   2  227.98   18.10
  -3   2   2  174.28   16.00
  -3   2   2  199.48   17.00
   2  -2  -2 1914.81  108.49
   2  -2  -2 1912.21  107.29
   2  -2  -2 1864.11  108.99
   2  -2  -2 1917.51  106.29
   2  -2  -2 1785.92  105.29
  -2   2   2 2156.98  105.09
  -2   2   2 1857.21  105.79
  -2   2   2 1939.21  108.09
  -2   2   2 1980.60  107.39
  -2   2   2 1842.92  106.39
   1  -2  -2 2399.36  132.09
   1  -2  -2 2372.46  132.79
   1  -2  -2 2681.13  129.49
   1  -2  -2 2383.16  131.49
   1  -2  -2 2288.67  129.99
  -1   2   2 2254.67  130.29
  -1   2   2 2477.15  131.29
  -1   2   2 2385.56  131.59
  -1   2   2 2204.38  129.39
  -1   2   2 2402.66  132.39
  -1   2   2 2345.47  132.49
   0  -2  -2  113.49   10.60
   0  -2  -2  111.29    8.20
   0  -2  -2  115.09    9.00
   0  -2  -2  104.69    9.20
   0   2   2  129.59    9.00
   0   2   2  137.29    8.30
   0   2   2  136.89   11.40
   0   2   2  114.79    8.60
   0   2   2  130.49    9.70
  -1  -2  -2 3112.09  168.28
  -1  -2  -2 3223.78  167.88
  -1  -2  -2 2926.11  167.68
  -1  -2  -2 2873.71  168.08
   1   2   2 2969.80  166.68
   1   2   2 3164.58  168.08
   1   2   2 3035.30  167.38
   1   2   2 3180.78  168.28
  -2  -2  -2  119.19   11.80
  -2  -2  -2  131.59   13.20
  -2  -2  -2  118.19   11.00
  -2  -2  -2  119.99   12.40
   2   2   2  147.89   13.70
   2   2   2  122.39   12.60
   2   2   2   96.89   13.40
   2   2   2  136.69   11.80
   2   2   2  139.09   12.90
  -3  -2  -2  852.71   55.69
  -3  -2  -2  909.01   56.89
  -3  -2  -2  907.91   58.09
   3   2   2  936.61   55.99
   3   2   2  941.91   53.89
   3   2   2  931.41   58.49
   3   2   2 1058.79   58.59
  -4  -2  -2   61.29   15.50
  -4  -2  -2   68.89   17.40
  -4  -2  -2   27.10    9.80
   4   2   2    9.30   19.70
   4   2   2   55.39   14.50
   4   2   2   51.39    9.30
  -5  -2  -2  -15.60   22.50
  -5  -2  -2  -12.40   21.10
   5   2   2   -6.30   20.50
   5   2   2    1.70    9.70
   5  -3  -2   50.59   25.30
  -5   3   2   75.99   19.00
  -5   3   2   49.70   22.30
  -5   3   2   80.59   29.80
   4  -3  -2  244.58   27.40
   4  -3  -2  220.88   26.90
  -4   3   2  249.48   22.90
  -4   3   2  209.18   26.00
  -4   3   2  209.78   34.00
  -4   3   2  258.57   23.70
   3  -3  -2   73.59   12.40
   3  -3  -2   48.50   13.90
   3  -3  -2   45.20   17.20
  -3   3   2   79.49   10.40
  -3   3   2   62.49   12.30
  -3   3   2   72.39   12.20
  -3   3   2   48.40   14.10
   2  -3  -2 3579.64  198.48
   2  -3  -2 3662.13  200.48
   2  -3  -2 3727.83  200.58
   2  -3  -2 3445.46  196.38
  -2   3   2 4037.90  198.08
  -2   3   2 3010.50  194.68
  -2   3   2 3793.12  199.68
  -2   3   2 3638.94  195.88
  -2   3   2 3423.16  198.38
   1  -3  -2    5.80    6.70
   1  -3  -2    5.00    6.50
   1  -3  -2    7.40    5.80
   1  -3  -2    5.40    3.00
  -1   3   2    7.70    5.70
  -1   3   2    3.60    3.00
  -1   3   2   15.40    8.10
  -1   3   2    3.60    5.20
  -1   3   2    6.60    3.80
  -1   3   2   -4.90    5.70
  -1   3   2    4.90    3.20
   0  -3  -2 1716.33   92.89
   0  -3  -2 1624.84   94.59
   0   3   2 1746.13   92.99
   0   3   2 1680.53   93.19
   0   3   2 1657.13   95.19
   0   3   2 1647.44   93.39
   0   3   2 1621.74   92.19
  -1  -3  -2 1341.97   74.69
  -1  -3  -2 1355.06   74.29
   1   3   2 1268.77   73.89
   1   3   2 1273.97   73.99
   1   3   2 1284.37   74.39
   1   3   2 1331.67   74.59
   1   3   2 1290.77   72.99
   1   3   2 1302.47   75.79
   1   3   2 1352.46   73.19
  -2  -3  -2  258.07   19.30
  -2  -3  -2  269.97   20.40
  -2  -3  -2  233.68   17.40
  -2  -3  -2  254.87   20.30
   2   3   2  239.18   14.80
   2   3   2  255.77   19.70
   2   3   2  271.87   20.00
   2   3   2  213.98   15.00
   2   3   2  249.68   20.20
   2   3   2  272.87   22.50
   2   3   2  264.27   18.60
   2   3   2  252.17   20.90
  -3  -3  -2  387.76   29.80
  -3  -3  -2  394.06   31.00
  -3  -3  -2  369.96   28.40
  -3  -3  -2  400.76   25.20
   3   3   2  405.96   31.20
   3   3   2  365.66   26.60
   3   3   2  354.86   29.00
  -4  -3  -2   33.30   16.40
  -4  -3  -2   45.00    9.40
  -4  -3  -2   40.40   16.40
   4   3   2   37.50   16.50
   4   3   2  -16.80   22.90
   4   3   2   37.90    9.40
  -5  -3  -2  105.49   30.60
  -5  -3  -2   90.19   27.50
   5   3   2   85.39   25.70
   5  -4  -2   26.00   29.50
  -5   4   2   28.80   16.70
  -5   4   2   53.19   24.20
  -5   4   2   45.60   33.90
   4  -4  -2   73.49   21.10
   4  -4  -2   71.29   20.60
  -4   4   2   47.60   12.90
  -4   4   2   61.09   16.80
  -4   4   2   32.50   24.70
   3  -4  -2  167.38   22.20
  -3   4   2  159.18   20.80
  -3   4   2  159.68   18.90
  -3   4   2  140.79   14.90
   2  -4  -2  268.77   24.90
   2  -4  -2  252.67   23.30
  -2   4   2  250.37   25.20
  -2   4   2  240.78   23.90
  -2   4   2  245.18   16.80
  -2   4   2  252.17   20.90
  -2   4   2  244.68   21.30
   1  -4  -2  289.87   18.50
   1  -4  -2  309.97   24.10
   1  -4  -2  328.57   24.90
  -1   4   2  291.47   26.90
  -1   4   2  268.17   19.30
  -1   4   2  282.07   18.70
  -1   4   2  313.87   19.60
  -1   4   2  331.97   22.60
  -1   4   2  324.17   23.30
  -1   4   2  332.77   22.80
   0  -4  -2 2413.46  138.29
   0  -4  -2 2556.44  141.09
   0   4   2 2511.35  139.59
   0   4   2 2457.75  141.69
   0   4   2 2556.44  139.59
   0   4   2 2611.74  139.79
   0   4   2 2712.43  139.09
   0   4   2 2609.74  139.49
   0   4   2 2235.68  142.29
   0   4   2 2396.56  137.99
  -1  -4  -2   44.40    7.90
  -1  -4  -2   49.60    9.30
   1   4   2   50.69   11.80
   1   4   2   36.40    9.10
   1   4   2   38.40    6.50
   1   4   2   63.99   10.00
   1   4   2   41.20    7.70
   1   4   2   47.50    9.80
   1   4   2   42.30    8.00
  -2  -4  -2  465.75   30.20
  -2  -4  -2  421.36   29.80
  -2  -4  -2  393.06   29.00
   2   4   2  408.16   30.20
   2   4   2  385.06   30.10
   2   4   2  404.86   29.10
   2   4   2  414.56   28.30
   2   4   2  456.25   25.80
   2   4   2  390.96   29.50
   2   4   2  371.26   32.00
  -3  -4  -2  152.18   22.90
  -3  -4  -2  176.08   21.60
   3   4   2  191.68   19.50
   3   4   2  182.28   22.10
   3   4   2  149.49   26.10
  -4  -4  -2  -12.40   18.00
  -4  -4  -2   -1.80   18.30
   4   4   2   18.80    9.60
   4   4   2   26.90   19.20
  -5  -4  -2   -8.20   30.10
  -5  -4  -2   10.30   28.00
   5   4   2   19.60   24.40
   5  -5  -2  133.89   37.30
  -5   5   2  188.88   43.40
  -5   5   2  114.69   28.80
   4  -5  -2    0.00   29.40
  -4   5   2   14.10   11.60
  -4   5   2   24.50   29.30
  -4   5   2   21.60   17.40
   3  -5  -2  439.56   37.30
  -3   5   2  493.75   29.20
  -3   5   2  319.07   46.20
   2  -5  -2  607.44   47.50
   2  -5  -2  699.63   45.80
  -2   5   2  586.94   46.80
  -2   5   2  732.23   46.10
  -2   5   2  595.94   43.20
   1  -5  -2  294.97   24.30
  -1   5   2  328.77   20.10
  -1   5   2  305.17   25.90
  -1   5   2  297.77   23.70
  -1   5   2  259.17   20.70
  -1   5   2  309.27   20.70
  -1   5   2  268.47   24.60
  -1   5   2  270.07   29.30
   0  -5  -2  505.05   31.00
   0  -5  -2  495.65   34.50
   0   5   2  482.45   33.40
   0   5   2  483.25   31.90
   0   5   2  470.25   32.60
   0   5   2  489.65   31.90
   0   5   2  492.45   32.20
   0   5   2  455.95   32.70
   0   5   2  465.55   36.20
   0   5   2  467.75   30.60
   0   5   2  512.85   36.70
   0   5   2  510.15   32.30
  -1  -5  -2   16.30    8.20
   1   5   2   21.70    9.90
   1   5   2   15.50   10.80
   1   5   2   16.60    8.80
   1   5   2   34.70   11.00
   1   5   2   10.20   11.20
   1   5   2    6.30    7.00
   1   5   2   21.00   13.30
   1   5   2   10.50    7.20
   1   5   2   21.40    9.80
  -2  -5  -2  440.76   33.70
   2   5   2  424.56   34.20
   2   5   2  516.15   29.70
   2   5   2  413.16   33.10
   2   5   2  378.46   30.20
   2   5   2  467.35   28.20
   2   5   2  411.86   33.60
   2   5   2  428.36   31.00
  -3  -5  -2   10.10   14.90
  -3  -5  -2    4.80   16.00
   3   5   2    1.10   11.30
   3   5   2    5.00   13.90
   3   5   2  -14.10    9.90
   3   5   2  -10.80   17.80
  -4  -5  -2   52.59   25.30
  -4  -5  -2   75.89   24.50
   4   5   2   97.89   13.90
   4   5   2   33.10   23.30
  -5  -5  -2  -14.10   32.00
   5   5   2   29.50   30.90
   4  -6  -2   83.09   31.40
  -4   6   2   47.30   23.60
  -4   6   2    9.80   34.90
   3  -6  -2  404.36   40.10
  -3   6   2  382.76   36.80
  -3   6   2  250.97   41.70
  -3   6   2  389.56   25.70
   2  -6  -2   87.89   15.80
  -2   6   2   78.59   17.20
  -2   6   2   53.79   11.00
  -2   6   2   77.19   18.90
   1  -6  -2 1142.69   68.69
  -1   6   2 1117.19   67.19
  -1   6   2 1165.28   78.69
  -1   6   2 1127.79   67.89
  -1   6   2 1126.69   68.99
  -1   6   2 1121.29   64.09
  -1   6   2  951.70   63.89
   0   6   2   40.50   11.90
   0   6   2   31.20   12.00
   0   6   2   24.50    9.20
   0   6   2   61.59   22.30
   0   6   2   11.80   11.20
   0   6   2   11.30   17.60
   0   6   2   32.70   11.10
   0   6   2    4.10   10.90
   1   6   2  170.88   20.40
   1   6   2  201.78   20.80
   1   6   2  204.48   19.60
   1   6   2  172.18   24.50
   1   6   2  201.08   22.20
   1   6   2  173.98   23.30
   2   6   2  187.48   23.70
   2   6   2  223.08   27.30
   2   6   2  253.77   27.80
   2   6   2  225.98   25.60
   2   6   2  206.68   19.90
  -3  -6  -2    2.50   22.40
   3   6   2   39.90   20.70
   3   6   2   14.40   14.10
  -4  -6  -2   68.99   30.90
   4   6   2   33.20   26.80
   4  -7  -2   45.40   31.10
  -4   7   2   90.69   25.60
  -4   7   2   92.19   30.50
  -4   7   2   31.70   44.40
   3  -7  -2  146.99   26.40
  -3   7   2   63.09   21.30
  -3   7   2   63.59   34.70
  -3   7   2  131.39   28.60
   2  -7  -2  122.49   26.80
  -2   7   2  142.49   22.30
  -2   7   2  126.29   23.10
  -2   7   2  151.58   27.90
   1  -7  -2  348.27   33.50
  -1   7   2  316.07   32.40
  -1   7   2  276.17   22.90
  -1   7   2  275.57   25.10
  -1   7   2  358.56   32.90
  -1   7   2  286.27   31.20
   0   7   2   17.50   15.10
   0   7   2   -3.10   14.00
   0   7   2    7.80   13.40
   0   7   2   12.10   13.30
   0   7   2   -7.40   11.80
   0   7   2    1.50   11.90
   0   7   2    9.50   25.60
   1   7   2  198.48   27.20
   1   7   2  202.38   23.50
   1   7   2  170.88   24.70
   1   7   2  176.98   28.00
   2   7   2    8.30   18.70
   2   7   2  -13.90   14.80
   2   7   2  -13.30   12.40
   2   7   2  -13.70   15.30
   3   7   2   22.70   19.20
   3   7   2   23.10   24.60
   2  -8  -2  209.98   32.70
  -2   8   2  132.39   27.50
  -2   8   2  202.28   29.40
  -2   8   2  226.18   40.10
  -1   8   2   27.30   21.00
  -1   8   2   20.20   22.70
  -1   8   2   36.20   20.70
   0   8   2  100.19   20.60
   0   8   2  178.48   27.00
   0   8   2  156.88   26.00
   0   8   2  136.89   18.60
   0   8   2  165.48   25.50
   1   8   2  157.78   25.10
   1   8   2  149.49   25.40
   1   8   2  104.79   21.70
   1   8   2  163.98   23.60
   1   8   2  123.79   27.30
   2   8   2   12.20   22.20
   2   8   2   -9.40   24.00
   1   9  -3   33.00   21.90
   1   9  -3   11.60   22.80
   1   9  -3   13.20   32.40
   1   9  -3   38.10   22.60
   1   9  -3   17.40   26.90
   1   9  -3   39.80   33.40
   0   9  -3   48.50   33.90
   0   9  -3  -17.00   23.20
   0   9  -3    3.90   25.20
   0   9  -3   54.49   30.50
  -1   9  -3   10.30   26.10
  -1   9  -3   96.89   35.90
  -1   9  -3    6.50   31.10
   3   8  -3   43.60   24.10
   3   8  -3   54.39   33.00
   3   8  -3   19.60   24.10
   2   8  -3  -25.90   26.30
   2   8  -3  -18.40   15.30
   2   8  -3   -1.30   20.20
   2   8  -3   26.00   19.40
   2   8  -3  -18.80   17.90
   2   8  -3   36.70   27.10
   1   8  -3   78.79   17.50
   1   8  -3  134.09   22.80
   1   8  -3  112.89   28.00
   1   8  -3   98.29   28.50
   1   8  -3  116.09   20.00
   1   8  -3  110.09   19.50
   0   8  -3   18.50   22.60
   0   8  -3    6.30   12.60
   0   8  -3   -1.40   12.20
   0   8  -3   27.40   19.40
   0   8  -3   -7.10   22.50
  -1   8  -3  167.18   32.50
  -1   8  -3  147.39   24.60
  -1   8  -3  146.49   20.90
  -2   8  -3   -4.60   24.40
  -2   8  -3   23.10   29.10
  -2   8  -3   37.90   22.50
  -3   8  -3    6.50   36.80
  -3   8  -3   -2.10   23.80
   4   7  -3   -2.00   28.30
   4   7  -3   20.50   26.90
   3   7  -3  -15.20   19.90
   3   7  -3    7.30   19.50
   2   7  -3  106.49   15.50
   2   7  -3   89.09   22.90
   2   7  -3  102.69   20.00
   1   7  -3  170.38   19.50
   1   7  -3  144.09   20.50
   1   7  -3  176.38   32.10
   1   7  -3  154.48   24.80
   0   7  -3   20.20   16.70
   0   7  -3   35.10   10.90
   0   7  -3   31.50   17.60
   0   7  -3   31.30   13.40
   0   7  -3   31.00   10.70
   0   7  -3   27.90   20.40
   0   7  -3   17.80   25.70
  -1   7  -3  347.97   36.20
  -1   7  -3  356.56   24.60
  -1   7  -3  341.67   24.80
  -1   7  -3  397.96   38.70
  -1   7  -3  334.17   33.00
  -1   7  -3  346.77   33.20
  -2   7  -3    4.70   18.50
  -2   7  -3   22.80   15.90
  -2   7  -3   -5.50   22.60
  -3   7  -3   98.89   26.50
  -3   7  -3  134.69   27.00
  -3   7  -3  157.98   35.30
   3  -7   3   96.99   21.60
  -4   7  -3  -25.90   41.00
  -4   7  -3   43.90   29.20
   4   6  -3   19.00   24.00
   4   6  -3   17.40   22.70
  -4  -6   3   60.09   35.90
   3   6  -3   -3.80   16.30
   3   6  -3   12.40   14.60
   3   6  -3   16.70    9.80
  -3  -6   3  -28.60   23.70
   2   6  -3  275.67   26.00
   2   6  -3  264.77   26.00
   2   6  -3  277.27   24.50
   2   6  -3  239.28   21.30
   2   6  -3  275.57   30.30
   1   6  -3   57.19   14.60
   1   6  -3   51.49   13.60
   1   6  -3   50.49   14.80
   1   6  -3   47.10   11.20
   1   6  -3   61.79   15.20
   1   6  -3   65.89   13.20
   1   6  -3   65.69   12.20
   0   6  -3  403.76   33.20
   0   6  -3  385.46   27.50
   0   6  -3  443.86   35.70
   0   6  -3  399.66   32.80
   0   6  -3  406.96   27.60
   0   6  -3  386.76   33.90
   0   6  -3  411.76   28.50
   0   6  -3  354.66   30.80
  -1   6  -3  336.67   27.50
  -1   6  -3  310.87   29.60
  -1   6  -3  274.47   21.00
  -1   6  -3  253.97   19.90
  -1   6  -3  303.17   24.10
  -1   6  -3  262.37   30.70
   1  -6   3  267.57   23.60
  -2   6  -3  222.28   28.40
  -2   6  -3  200.58   19.60
  -2   6  -3  235.38   28.60
  -2   6  -3  270.07   47.80
   2  -6   3  226.78   27.60
   2  -6   3  252.87   18.60
  -3   6  -3  266.67   36.50
  -3   6  -3  195.08   26.60
  -3   6  -3  261.87   30.40
   3  -6   3  202.88   24.90
   3  -6   3  187.88   19.50
  -4   6  -3   10.50   23.00
  -4   6  -3  -31.10   21.50
  -4   6  -3   21.70   33.60
   4  -6   3   10.00   20.90
   5   5  -3   32.70   25.90
   5   5  -3  -21.30   23.60
  -5  -5   3   -8.30   30.20
  -5  -5   3   59.79   36.60
   4   5  -3   -7.70   18.50
   4   5  -3   11.20   17.80
  -4  -5   3   -3.70   22.50
  -4  -5   3  -13.70   27.30
   3   5  -3  132.89    9.90
   3   5  -3  126.19   20.00
   3   5  -3   95.69   17.60
  -3  -5   3  113.09   14.40
  -3  -5   3  153.88   26.00
   2   5  -3   65.09   12.40
   2   5  -3   59.59   15.00
   2   5  -3   69.69   13.10
   2   5  -3   67.39    9.70
   2   5  -3   87.29   21.40
   2   5  -3   65.19   13.80
   2   5  -3   71.49    9.10
  -2  -5   3   96.09   19.50
  -2  -5   3   93.79   11.90
   1   5  -3   33.70   11.60
   1   5  -3   31.50   11.00
   1   5  -3   27.80   11.40
   1   5  -3   22.40    9.10
   1   5  -3   27.10    9.20
   1   5  -3   24.80    8.20
   1   5  -3   31.60   16.50
   1   5  -3   26.90    8.10
   1   5  -3   27.80   10.70
   0   5  -3 2174.38  121.89
   0   5  -3 2274.47  122.59
   0   5  -3 2080.59  122.49
   0   5  -3 2162.68  120.69
   0   5  -3 2111.99  120.79
   0   5  -3 2113.09  127.29
   0   5  -3 2175.78  123.59
   0   5  -3 2101.39  124.09
   0   5  -3 2234.68  120.89
   0   5  -3 2234.68  126.59
   0  -5   3 2170.38  121.69
  -1   5  -3    7.40    9.20
  -1   5  -3    0.10    6.50
  -1   5  -3    2.80   11.40
  -1   5  -3    5.00   10.90
  -1   5  -3    7.20   10.70
  -1   5  -3    6.60    5.70
  -1   5  -3    4.50    4.80
   1  -5   3    1.50    6.70
  -2   5  -3  472.45   32.10
  -2   5  -3  446.36   27.70
  -2   5  -3  395.16   33.90
  -2   5  -3  443.76   36.10
   2  -5   3  376.76   30.50
   2  -5   3  462.05   34.90
   2  -5   3  407.76   26.90
  -3   5  -3   78.79   19.20
  -3   5  -3   71.39   16.00
  -3   5  -3  100.89   13.80
  -3   5  -3   81.59   22.40
   3  -5   3  110.09   13.70
  -4   5  -3   -3.20   18.20
  -4   5  -3  -27.80   28.80
  -4   5  -3   23.60   18.80
   4  -5   3    6.10   14.10
   4  -5   3   29.80   19.50
  -5   5  -3   22.80   26.60
  -5   5  -3   44.40   26.10
  -5   5  -3   39.00   44.00
   5  -5   3   16.90   25.60
   5   4  -3   54.79   26.20
   5   4  -3   47.80   25.80
  -5  -4   3   61.29   28.00
  -5  -4   3   82.29   37.40
   4   4  -3   35.10   13.30
   4   4  -3   40.10   16.50
   4   4  -3   31.40   16.70
  -4  -4   3   -8.20   25.00
  -4  -4   3   55.19   20.90
  -4  -4   3   41.60    9.40
   3   4  -3  105.49   15.30
   3   4  -3   87.09   15.40
   3   4  -3  112.59   16.10
  -3  -4   3   82.19   19.30
  -3  -4   3   99.39   12.00
  -3  -4   3   92.39   16.60
   2   4  -3  184.18   24.30
   2   4  -3  192.18   13.80
   2   4  -3  185.08   21.20
   2   4  -3  191.08   19.20
   2   4  -3  235.58   19.70
   2   4  -3  223.68   18.90
   2   4  -3  220.18   18.90
   2   4  -3  184.88   14.00
  -2  -4   3  229.28   23.50
  -2  -4   3  203.88   16.70
   1   4  -3  127.79   13.80
   1   4  -3  117.39   18.60
   1   4  -3  110.29   11.20
   1   4  -3  124.39   15.60
   1   4  -3  120.89   14.30
   1   4  -3  121.99   13.40
   1   4  -3  123.39   12.00
   1   4  -3  118.49   12.40
  -1  -4   3  113.99   10.50
  -1  -4   3  125.49   13.20
   0   4  -3  461.75   29.00
   0   4  -3  447.76   27.90
   0   4  -3  437.96   28.40
   0   4  -3  457.45   32.90
   0   4  -3  461.85   34.90
   0   4  -3  454.55   29.90
   0   4  -3  456.45   31.00
   0   4  -3  455.05   27.40
   0  -4   3  480.45   29.60
   0  -4   3  453.35   28.80
  -1   4  -3  129.29   17.20
  -1   4  -3  128.49   10.70
  -1   4  -3  143.79   15.50
  -1   4  -3  147.29   14.70
  -1   4  -3  143.09   17.90
   1  -4   3  137.09   13.10
   1  -4   3  142.39   17.80
  -2   4  -3 1004.10   66.39
  -2   4  -3 1046.20   65.19
  -2   4  -3 1078.99   60.29
  -2   4  -3 1064.79   63.69
  -2   4  -3 1042.20   62.99
  -2   4  -3  978.30   63.29
   2  -4   3 1079.19   62.89
   2  -4   3 1237.98   61.29
   2  -4   3 1053.49   65.89
   2  -4   3 1036.80   66.89
  -3   4  -3   53.49   11.10
  -3   4  -3   28.10   13.90
  -3   4  -3   79.69   18.40
  -3   4  -3   44.60   10.00
   3  -4   3   53.59   11.00
   3  -4   3   46.20   11.50
   3  -4   3   30.50   18.90
  -4   4  -3  212.28   27.20
  -4   4  -3  245.48   25.80
  -4   4  -3  119.09   35.00
  -4   4  -3  172.38   23.90
   4  -4   3  217.48   26.80
   4  -4   3  225.38   26.40
  -5   4  -3   20.50   24.30
  -5   4  -3   50.49   21.30
  -5   4  -3   10.10   40.20
   5  -4   3   18.00   21.30
   5  -4   3   -4.90   24.00
   5   3  -3   22.70   21.40
   5   3  -3   -3.90   19.50
  -5  -3   3    5.40   22.20
  -5  -3   3   14.30   28.70
   4   3  -3   91.59   16.80
   4   3  -3  118.49   14.60
   4   3  -3  190.08   31.80
  -4  -3   3   92.19   20.10
  -4  -3   3   92.39   22.60
   3   3  -3  757.02   46.80
   3   3  -3  731.13   47.40
   3   3  -3  685.53   49.30
   3   3  -3  782.62   48.10
   3   3  -3  770.22   53.39
   3   3  -3  771.62   48.00
  -3  -3   3  750.42   44.90
  -3  -3   3  799.92   53.19
  -3  -3   3  760.82   48.90
  -3  -3   3  732.73   48.80
   2   3  -3   31.60    3.70
   2   3  -3   30.80    8.10
   2   3  -3   30.50    8.20
   2   3  -3   28.60   12.60
   2   3  -3   27.90    7.50
   2   3  -3   33.50    4.30
   2   3  -3   18.70    9.30
   2   3  -3   22.80    8.90
  -2  -3   3   25.70   11.60
  -2  -3   3   18.30    6.20
  -2  -3   3   27.70    9.80
  -2  -3   3   16.90    9.10
   1   3  -3 3985.40  232.68
   1   3  -3 4189.48  234.28
   1   3  -3 4576.44  238.28
   1   3  -3 4404.96  234.18
   1   3  -3 4266.87  234.18
   1   3  -3 4112.59  235.08
  -1  -3   3 4410.56  237.88
  -1  -3   3 4053.39  233.88
  -1  -3   3 4441.56  232.98
   0   3  -3  520.45   30.20
   0   3  -3  494.95   31.10
   0   3  -3  504.75   29.60
   0   3  -3  469.55   33.90
   0   3  -3  552.24   32.70
   0   3  -3  527.05   29.30
   0  -3   3  466.55   29.90
   0  -3   3  527.55   31.40
  -1   3  -3 1177.18   74.09
  -1   3  -3 1250.37   70.19
  -1   3  -3 1186.68   70.89
  -1   3  -3 1191.28   72.19
  -1   3  -3 1423.26   73.19
  -1   3  -3 1333.27   75.59
   1  -3   3 1298.67   72.49
   1  -3   3 1247.88   74.19
   1  -3   3 1318.17   70.19
   1  -3   3 1349.27   70.79
  -2   3  -3  981.10   60.39
  -2   3  -3 1003.80   60.09
  -2   3  -3 1013.50   61.99
  -2   3  -3 1114.39   57.89
  -2   3  -3 1151.18   56.99
  -2   3  -3  991.90   63.19
   2  -3   3  919.81   56.69
   2  -3   3  968.40   63.19
   2  -3   3 1093.19   59.09
   2  -3   3 1050.09   63.89
   2  -3   3 1019.10   59.99
  -3   3  -3  122.19   16.80
  -3   3  -3   87.89   14.30
  -3   3  -3  128.69   14.00
  -3   3  -3  156.08   23.30
  -3   3  -3  128.39   18.70
  -3   3  -3  133.19   14.70
   3  -3   3  122.59   14.70
   3  -3   3  110.39   15.10
   3  -3   3  141.39   19.90
   3  -3   3  110.49    9.30
  -4   3  -3  316.27   29.80
  -4   3  -3  292.87   26.10
  -4   3  -3  323.37   28.00
  -4   3  -3  338.67   29.20
   4  -3   3  274.37   19.90
   4  -3   3  341.17   28.50
   4  -3   3  299.97   20.50
   4  -3   3  333.27   26.60
  -5   3  -3   64.29   38.60
  -5   3  -3   16.30   22.30
  -5   3  -3    6.60   16.20
   5  -3   3   31.40   19.80
   5  -3   3  -10.10   19.90
   6   2  -3   30.70   23.20
   6   2  -3   -9.20   28.80
  -6  -2   3   38.70   35.30
  -6  -2   3   -0.40   28.40
   5   2  -3    6.50   16.40
   5   2  -3   10.30   19.60
  -5  -2   3   -5.80   25.20
  -5  -2   3   -2.00   11.40
  -5  -2   3   20.90   20.70
   4   2  -3  137.19   17.40
   4   2  -3  146.59   19.00
   4   2  -3  182.88   22.60
  -4  -2   3  190.68   25.90
  -4  -2   3  150.18   16.10
   3   2  -3   18.90    9.40
   3   2  -3   11.60    9.30
   3   2  -3   18.20    7.90
   3   2  -3   18.10    9.70
   3   2  -3   29.00   10.50
   3   2  -3   14.90   15.20
  -3  -2   3   21.40    7.20
  -3  -2   3   22.90    9.90
  -3  -2   3   20.50    9.10
  -3  -2   3   15.80   11.10
   2   2  -3  575.04   36.10
   2   2  -3  505.95   32.70
   2   2  -3  485.45   32.30
   2   2  -3  518.05   33.40
   2   2  -3  552.14   32.90
  -2  -2   3  521.95   31.70
  -2  -2   3  537.35   35.70
  -2  -2   3  545.65   33.20
  -2  -2   3  476.95   33.20
   1   2  -3 1987.10   99.19
   1   2  -3 1624.54  100.79
   1   2  -3 1844.12   98.79
   1   2  -3 1644.34  102.09
   1   2  -3 1888.81   97.59
   1   2  -3 1880.91   99.39
  -1  -2   3 1766.22  101.59
  -1  -2   3 1536.75   97.29
  -1  -2   3 1852.81   98.99
  -1  -2   3 1751.82   98.89
  -1  -2   3 1811.42   98.99
   0   2  -3   54.39    8.40
   0   2  -3   62.59    8.10
   0   2  -3   59.59    6.90
   0   2  -3   54.19    4.50
   0   2  -3   64.19    6.20
   0  -2   3   58.49    8.50
   0  -2   3   49.80    7.00
   0  -2   3   64.09    6.00
   0  -2   3   53.39    5.80
  -1   2  -3 4834.92  282.47
  -1   2  -3 5452.65  284.67
  -1   2  -3 5868.41  288.07
  -1   2  -3 5717.93  286.87
  -1   2  -3 5073.79  286.07
  -1   2  -3 4684.63  283.77
   1  -2   3 5133.79  284.67
   1  -2   3 5279.77  286.37
   1  -2   3 4972.50  283.47
   1  -2   3 5158.98  284.57
  -2   2  -3   96.29    7.90
  -2   2  -3   90.99   10.40
  -2   2  -3   84.49   12.00
  -2   2  -3   92.99   13.80
  -2   2  -3   93.09    8.30
  -2   2  -3  100.79   11.00
   2  -2   3   78.59   10.10
   2  -2   3  114.89   13.60
   2  -2   3   86.19    8.80
   2  -2   3   79.49   10.40
   2  -2   3   93.69   13.60
  -3   2  -3  312.47   23.50
  -3   2  -3  305.87   22.50
  -3   2  -3  310.47   19.40
  -3   2  -3  220.28   28.80
  -3   2  -3  314.27   21.50
  -3   2  -3  290.57   21.60
  -3   2  -3  307.87   24.80
   3  -2   3  281.07   21.70
   3  -2   3  289.27   22.40
   3  -2   3  318.87   27.80
   3  -2   3  299.17   19.80
   3  -2   3  295.37   27.20
  -4   2  -3   82.39   23.50
  -4   2  -3  144.29   21.10
  -4   2  -3  172.98   21.40
  -4   2  -3  127.99   16.80
  -4   2  -3  171.38   22.10
  -4   2  -3  120.79   16.20
   4  -2   3  162.68   16.40
   4  -2   3  189.38   20.50
   4  -2   3  180.28   18.60
  -5   2  -3   70.79   34.70
  -5   2  -3   89.59   24.90
  -5   2  -3   49.60   14.60
   5  -2   3   44.00   13.00
   5  -2   3   52.49   16.80
   5  -2   3   22.60   18.60
  -6   2  -3   59.89   31.10
  -6   2  -3    0.00   40.10
   6  -2   3   19.50   30.60
   6   1  -3   68.99   25.70
   6   1  -3  -17.80   25.00
  -6  -1   3  -15.70   29.30
  -6  -1   3  -14.30   30.40
   5   1  -3   13.10   13.50
   5   1  -3   11.30   18.10
  -5  -1   3    1.80   22.50
  -5  -1   3   31.80   17.40
  -5  -1   3   21.30   14.20
   4   1  -3  295.87   25.80
   4   1  -3  298.67   26.60
   4   1  -3  290.67   24.70
   4   1  -3  339.77   24.80
  -4  -1   3  300.37   30.50
  -4  -1   3  305.07   25.40
  -4  -1   3  295.37   27.00
   3   1  -3   14.70    9.50
   3   1  -3    3.50    8.50
   3   1  -3    2.90    7.30
   3   1  -3   18.40    7.20
   3   1  -3    8.40    7.20
   3   1  -3    5.50   16.00
  -3  -1   3    0.80    7.10
  -3  -1   3   18.40   10.30
  -3  -1   3    9.90    8.50
  -3  -1   3   10.20    7.70
   2   1  -3  909.11   52.59
   2   1  -3  933.61   53.39
   2   1  -3  934.71   52.19
   2   1  -3  832.52   54.79
   2   1  -3  919.81   52.79
  -2  -1   3  937.51   52.69
  -2  -1   3  865.51   52.59
  -2  -1   3  851.51   54.39
  -2  -1   3  961.20   53.29
   1   1  -3 1145.59   66.09
   1   1  -3 1199.48   66.59
   1   1  -3 1222.38   66.59
   1   1  -3 1105.39   67.59
   1   1  -3 1194.88   64.99
  -1  -1   3 1307.07   66.39
  -1  -1   3 1124.89   64.79
  -1  -1   3 1148.89   67.69
  -1  -1   3 1189.78   66.19
  -1  -1   3 1179.38   66.79
   0   1  -3 3958.40  211.38
   0   1  -3 4151.38  211.88
   0   1  -3 3334.77  212.18
   0   1  -3 3813.22  211.68
   0   1  -3 3870.01  210.78
   0   1  -3 3936.81  212.88
   0  -1   3 4064.49  210.78
   0  -1   3 3676.83  212.48
   0  -1   3 3983.80  211.88
   0  -1   3 4016.80  211.58
   0  -1   3 3861.91  211.38
  -1   1  -3 3241.38  176.58
  -1   1  -3 3091.69  176.18
  -1   1  -3 2989.30  174.78
  -1   1  -3 3355.36  174.98
  -1   1  -3 3427.16  175.38
   1  -1   3 3333.17  176.28
   1  -1   3 3145.69  175.08
   1  -1   3 2744.93  173.98
   1  -1   3 3269.77  176.38
   1  -1   3 3571.64  175.28
   1  -1   3 3033.70  175.18
  -2   1  -3    5.60    6.70
  -2   1  -3   -3.60    4.80
  -2   1  -3    9.60    4.10
  -2   1  -3   -0.90    3.90
  -2   1  -3   23.60    7.90
  -2   1  -3   -2.00    3.40
   2  -1   3    6.30    4.60
   2  -1   3   -4.50    3.90
   2  -1   3    1.20    3.50
   2  -1   3    6.40    6.70
   2  -1   3   15.90    9.00
  -3   1  -3 1133.89   64.29
  -3   1  -3 1176.88   62.89
  -3   1  -3 1148.89   62.49
  -3   1  -3 1046.70   62.19
  -3   1  -3 1142.09   65.69
  -3   1  -3 1123.19   63.89
   3  -1   3 1024.30   64.09
   3  -1   3 1041.70   62.59
   3  -1   3 1064.09   66.69
   3  -1   3 1125.99   63.59
   3  -1   3 1029.50   66.59
  -4   1  -3   47.10   20.10
  -4   1  -3   14.30   11.90
  -4   1  -3   29.80    9.80
  -4   1  -3   34.10   12.60
  -4   1  -3   31.50   13.70
  -4   1  -3   26.10    8.10
   4  -1   3   28.70   10.90
   4  -1   3    1.00    9.80
   4  -1   3   21.40   11.50
  -5   1  -3  116.59   17.40
  -5   1  -3  108.19   33.80
  -5   1  -3   72.59   23.60
   5  -1   3  134.19   16.80
  -6   1  -3   14.30   27.00
  -6   1  -3   22.70   35.90
   6  -1   3   -2.60   30.00
   6   0  -3   28.10   28.10
   6   0  -3    2.70   22.20
  -6   0   3   -1.50   27.40
  -6   0   3  -15.40   30.50
   5   0  -3   75.69   17.90
   5   0  -3  122.99   17.90
   5   0  -3  117.49   23.80
  -5   0   3  155.58   20.70
  -5   0   3  107.99   26.50
  -5   0   3  112.09   26.30
   4   0  -3  158.48   19.60
   4   0  -3  190.18   17.90
   4   0  -3  152.98   16.30
   4   0  -3  154.48   19.10
   4   0  -3  116.99   18.40
  -4   0   3  150.48   22.10
  -4   0   3  137.09   12.20
  -4   0   3  154.38   19.40
  -4   0   3  160.08   18.60
  -4   0   3  137.99   12.70
   3   0  -3   13.00    8.30
   3   0  -3   13.20   13.40
   3   0  -3    5.80    7.20
   3   0  -3    5.70    5.70
   3   0  -3   15.90    8.20
  -3   0   3   16.50    7.60
  -3   0   3   18.90    9.50
  -3   0   3   19.00    9.60
  -3   0   3    9.60    3.80
  -3   0   3   10.30    7.20
  -3   0   3   12.10    3.90
   2   0  -3 2353.26  136.99
   2   0  -3 2687.33  136.89
   2   0  -3 2614.84  137.29
   2   0  -3 2513.55  138.09
  -2   0   3 2169.08  135.29
  -2   0   3 2424.56  135.49
  -2   0   3 2296.07  136.79
  -2   0   3 2505.15  138.09
  -2   0   3 2668.43  139.29
  -2   0   3 2502.95  137.59
  -2   0   3 2560.14  136.69
   1   0  -3   77.59    8.80
   1   0  -3   74.99    6.30
   1   0  -3   69.99    6.80
   1   0  -3   72.69    5.90
   1   0  -3   57.99    7.30
   1   0  -3   81.19    8.60
  -1   0   3   76.49    6.10
  -1   0   3   87.59    7.00
  -1   0   3   79.19    7.70
  -1   0   3   73.79    7.60
  -1   0   3   77.09    8.80
   0   0  -3 4198.08  227.08
   0   0  -3 4694.63  227.28
   0   0  -3 4249.88  227.08
   0   0  -3 3963.60  226.78
   0   0  -3 3798.92  226.98
   0   0  -3 4668.93  227.48
   0   0   3 3979.00  226.98
   0   0   3 3923.91  227.08
   0   0   3 4073.49  226.88
   0   0   3 4357.36  227.28
   0   0   3 3885.31  226.98
  -1   0  -3   34.70    5.10
  -1   0  -3   29.80    6.00
  -1   0  -3   25.90    3.60
  -1   0  -3   17.30    4.00
  -1   0  -3   44.70    5.90
   1   0   3   24.00    5.70
   1   0   3   31.00    4.40
   1   0   3   28.60    4.30
   1   0   3   28.30    4.40
   1   0   3   15.40    3.90
  -2   0  -3  406.16   26.80
  -2   0  -3  448.06   28.80
  -2   0  -3  439.36   25.30
   2   0   3  437.76   28.30
   2   0   3  431.96   27.00
   2   0   3  465.65   29.50
   2   0   3  456.95   27.60
  -3   0  -3  524.05   31.20
  -3   0  -3  481.95   28.60
  -3   0  -3  444.66   37.20
  -3   0  -3  503.95   32.70
  -3   0  -3  485.35   33.40
   3   0   3  527.55   31.00
   3   0   3  490.25   32.40
   3   0   3  486.25   34.70
   3   0   3  488.25   35.60
   3   0   3  480.45   31.70
  -4   0  -3   43.10    8.50
  -4   0  -3   25.00   17.20
  -4   0  -3   25.80    6.40
  -4   0  -3   40.40   14.70
  -4   0  -3   22.80   12.90
   4   0   3   18.50   18.20
   4   0   3   41.30   12.00
   4   0   3   32.00   10.60
   4   0   3   21.20    9.80
  -5   0  -3   20.80   20.60
  -5   0  -3   27.30   27.10
   5   0   3   12.30   20.70
   5   0   3   36.80   12.80
  -6   0  -3   27.40   29.00
  -6   0  -3  -11.30   34.50
   6   0   3   13.60   23.70
   6   0   3   16.70   27.20
   6  -1  -3   31.00   29.80
  -6   1   3    1.00   31.10
  -6   1   3   24.40   28.70
   5  -1  -3  138.79   17.40
   5  -1  -3  158.28   28.10
  -5   1   3  160.48   30.40
  -5   1   3  193.88   23.80
  -5   1   3  127.09   22.50
  -5   1   3  135.79   17.00
   4  -1  -3   25.00    8.50
   4  -1  -3   23.30   11.90
   4  -1  -3   28.70   10.70
   4  -1  -3   24.40   15.00
   4  -1  -3   57.29   13.00
  -4   1   3   16.20   11.00
  -4   1   3   25.90   12.30
  -4   1   3   23.00    8.40
  -4   1   3   37.60   14.50
   3  -1  -3  523.45   42.30
   3  -1  -3  589.24   38.00
   3  -1  -3  559.94   34.20
   3  -1  -3  563.94   36.20
   3  -1  -3  604.14   36.90
  -3   1   3  511.05   37.80
  -3   1   3  604.04   35.60
  -3   1   3  585.44   39.80
  -3   1   3  573.24   37.10
   2  -1  -3  950.40   55.19
   2  -1  -3  955.80   57.59
   2  -1  -3 1043.80   55.39
   2  -1  -3  985.90   56.69
  -2   1   3  881.11   54.99
  -2   1   3  912.51   56.09
  -2   1   3 1059.49   58.99
  -2   1   3  969.80   56.99
  -2   1   3  869.21   55.09
  -2   1   3 1017.80   57.59
  -2   1   3 1127.99   55.39
   1  -1  -3  315.57   18.60
   1  -1  -3  334.87   20.70
   1  -1  -3  351.86   22.00
   1  -1  -3  309.07   20.20
  -1   1   3  328.17   21.70
  -1   1   3  301.37   20.90
  -1   1   3  343.67   21.40
  -1   1   3  340.27   20.00
  -1   1   3  339.07   20.10
   0  -1  -3 5521.45  300.27
   0  -1  -3 5698.53  299.87
   0  -1  -3 5589.74  299.27
   0  -1  -3 5545.75  300.17
   0   1   3 5433.06  300.07
   0   1   3 6084.09  300.17
   0   1   3 5585.64  299.37
   0   1   3 4776.42  300.67
   0   1   3 5340.17  300.77
  -1  -1  -3   21.80    4.90
  -1  -1  -3   16.90    4.60
  -1  -1  -3   22.20    3.60
  -1  -1  -3   13.90    4.30
  -1  -1  -3   18.90    2.90
   1   1   3   21.60    3.20
   1   1   3   18.80    3.30
   1   1   3   11.20    4.80
   1   1   3   17.00    4.30
   1   1   3   20.40    5.20
   1   1   3   26.70    5.50
  -2  -1  -3 3129.69  177.68
  -2  -1  -3 3339.27  178.38
  -2  -1  -3 2976.40  177.68
  -2  -1  -3 3202.08  178.68
   2   1   3 3057.19  178.08
   2   1   3 3405.36  177.68
   2   1   3 3353.76  179.08
   2   1   3 3185.08  177.68
   2   1   3 3346.87  177.48
  -3  -1  -3  165.68   16.90
  -3  -1  -3  168.28   19.70
  -3  -1  -3  139.59   14.60
  -3  -1  -3  122.59   17.20
   3   1   3  139.49   13.80
   3   1   3  139.99   16.20
   3   1   3  131.99   16.50
   3   1   3  142.29   19.10
   3   1   3  171.98   19.30
  -4  -1  -3   52.89   16.70
  -4  -1  -3   34.60   15.10
  -4  -1  -3    9.10   13.20
   4   1   3   21.90    8.90
   4   1   3   48.60   18.70
   4   1   3   41.20   12.90
  -5  -1  -3  157.88   31.60
  -5  -1  -3  148.89   25.90
   5   1   3  136.99   17.10
   5   1   3  141.09   26.30
  -6  -1  -3   11.40   32.00
  -6  -1  -3  -11.50   35.70
   6   1   3   29.10   29.40
   6   1   3   14.30   25.90
   6  -2  -3    3.10   29.80
  -6   2   3   52.89   31.40
  -6   2   3  -24.70   26.20
  -6   2   3    4.50   33.60
   5  -2  -3   87.39   24.00
   5  -2  -3   91.09   14.70
  -5   2   3   56.79   28.40
  -5   2   3   94.69   14.20
  -5   2   3  112.69   23.30
  -5   2   3   65.19   18.90
   4  -2  -3  168.68   21.30
   4  -2  -3  131.89   14.60
   4  -2  -3  126.69   14.10
   4  -2  -3  124.49   20.10
   4  -2  -3  132.19   19.50
  -4   2   3  142.39   18.30
  -4   2   3   89.59   14.20
  -4   2   3  145.89   23.70
  -4   2   3  128.09   18.50
   3  -2  -3 1906.61  117.99
   3  -2  -3 2245.88  115.79
   3  -2  -3 2016.60  115.09
   3  -2  -3 2081.49  112.89
   3  -2  -3 1993.50  116.59
  -3   2   3 2019.40  115.49
  -3   2   3 2207.18  113.59
  -3   2   3 1979.00  116.99
  -3   2   3 2062.19  114.09
  -3   2   3 1796.52  119.39
   2  -2  -3   11.00    7.50
   2  -2  -3   18.20    7.70
   2  -2  -3   14.90    5.00
   2  -2  -3   14.00    8.90
   2  -2  -3   16.00    5.00
  -2   2   3   16.30    3.90
  -2   2   3   18.00    3.80
  -2   2   3    1.70    5.30
  -2   2   3   22.00    9.00
  -2   2   3   23.50    9.20
  -2   2   3   17.60    6.30
   1  -2  -3 2340.67  125.99
   1  -2  -3 2333.07  124.69
   1  -2  -3 2298.27  125.49
   1  -2  -3 2134.59  126.79
  -1   2   3 2368.06  124.79
  -1   2   3 2109.49  124.99
  -1   2   3 2332.17  125.59
  -1   2   3 2184.68  126.79
   0  -2  -3 2520.15  139.69
   0  -2  -3 2374.16  138.49
   0  -2  -3 2788.12  141.39
   0  -2  -3 2531.05  139.49
   0  -2  -3 2572.64  139.79
   0   2   3 2307.57  138.49
   0   2   3 2489.75  139.69
   0   2   3 2521.15  139.49
   0   2   3 2663.03  141.39
   0   2   3 2632.44  140.09
   0   2   3 2544.75  138.59
  -1  -2  -3 1050.89   64.09
  -1  -2  -3 1309.67   64.59
  -1  -2  -3 1130.59   65.89
  -1  -2  -3 1196.58   65.99
  -1  -2  -3 1153.28   65.99
   1   2   3 1138.09   66.09
   1   2   3 1128.39   65.99
   1   2   3 1141.69   64.59
   1   2   3 1139.49   65.99
   1   2   3 1131.49   64.39
   1   2   3 1250.77   67.09
  -2  -2  -3  523.05   32.90
  -2  -2  -3  475.95   31.10
  -2  -2  -3  591.54   32.40
  -2  -2  -3  488.05   31.40
   2   2   3  482.25   33.40
   2   2   3  443.16   32.50
   2   2   3  535.05   34.80
   2   2   3  497.35   31.50
   2   2   3  505.55   32.80
  -3  -2  -3   94.49   14.60
  -3  -2  -3  112.39   17.60
  -3  -2  -3  108.59   13.00
  -3  -2  -3  121.59   14.50
   3   2   3  104.69   14.80
   3   2   3  115.69   15.70
   3   2   3  139.59   19.10
   3   2   3  128.39   13.50
   3   2   3   93.59   15.90
  -4  -2  -3  434.96   35.80
  -4  -2  -3  388.46   34.80
  -4  -2  -3  374.16   31.00
   4   2   3  430.16   33.90
   4   2   3  421.76   37.80
   4   2   3  425.46   29.00
  -5  -2  -3   19.60   24.30
  -5  -2  -3   14.80   22.00
   5   2   3  -15.40   11.80
   5   2   3  -13.10   21.10
   5  -3  -3   29.30   25.00
  -5   3   3   19.20   14.80
  -5   3   3   33.70   26.00
  -5   3   3   46.80   24.30
  -5   3   3   38.80   16.60
   4  -3  -3  115.59   21.20
   4  -3  -3   99.29   10.20
   4  -3  -3   94.29   19.50
   4  -3  -3  111.69    9.30
  -4   3   3  100.89   18.10
  -4   3   3  101.59   14.60
  -4   3   3   76.89   17.30
  -4   3   3   70.09   35.80
   3  -3  -3   10.70    4.10
   3  -3  -3   13.30   11.50
   3  -3  -3   33.90   13.50
   3  -3  -3   11.30    8.90
   3  -3  -3   -6.30   15.10
   3  -3  -3   22.40    5.60
  -3   3   3    4.80    9.50
  -3   3   3   11.00   13.80
  -3   3   3   16.40    6.70
  -3   3   3   14.60   14.90
  -3   3   3   -0.60    8.00
   2  -3  -3  150.68   11.60
   2  -3  -3  184.48   19.50
   2  -3  -3  180.48   12.10
   2  -3  -3  181.48   21.00
   2  -3  -3  190.28   17.20
  -2   3   3  176.98   11.60
  -2   3   3  197.48   17.70
  -2   3   3  223.58   20.80
  -2   3   3  208.38   17.20
  -2   3   3  169.68   12.30
   1  -3  -3 3550.44  196.68
   1  -3  -3 3382.66  198.38
   1  -3  -3 3505.35  197.08
   1  -3  -3 3614.14  194.98
  -1   3   3 3538.05  196.68
  -1   3   3 3685.93  197.38
  -1   3   3 3598.54  198.88
  -1   3   3 3540.45  196.28
  -1   3   3 3694.93  196.58
  -1   3   3 3544.85  195.58
   0  -3  -3  268.37   20.40
   0  -3  -3  288.47   18.60
   0  -3  -3  277.67   18.30
   0  -3  -3  286.57   17.50
   0   3   3  277.67   21.40
   0   3   3  257.57   18.90
   0   3   3  261.97   17.70
   0   3   3  279.87   18.60
   0   3   3  266.57   16.90
  -1  -3  -3 2000.10  116.59
  -1  -3  -3 2186.88  116.89
  -1  -3  -3 1989.30  116.09
   1   3   3 2126.89  116.99
   1   3   3 1983.10  114.99
   1   3   3 2085.99  116.49
   1   3   3 2107.69  116.29
   1   3   3 2146.59  118.19
   1   3   3 2172.28  115.29
  -2  -3  -3  251.67   20.80
  -2  -3  -3  247.18   19.70
  -2  -3  -3  276.67   19.10
  -2  -3  -3  250.27   20.20
   2   3   3  245.28   21.40
   2   3   3  209.88   20.20
   2   3   3  263.07   21.90
   2   3   3  270.77   15.40
   2   3   3  321.57   22.10
   2   3   3  257.67   20.10
   2   3   3  254.27   23.00
  -3  -3  -3    7.80    9.10
  -3  -3  -3    6.60    8.50
  -3  -3  -3   18.10   11.30
  -3  -3  -3   -2.10    9.60
   3   3   3   13.50    9.70
   3   3   3   14.20    9.30
   3   3   3  -20.40   13.30
  -4  -3  -3   43.00   17.70
  -4  -3  -3   48.60   17.50
  -4  -3  -3   58.99   13.70
   4   3   3   42.10   20.90
   4   3   3   81.19   13.30
   4   3   3   75.39   19.60
  -5  -3  -3   44.10   26.70
  -5  -3  -3   19.40   27.60
   5   3   3   -4.30   24.30
   5  -4  -3  -34.50   30.10
  -5   4   3   40.50   31.60
  -5   4   3  -16.40   24.90
  -5   4   3  -31.60   17.60
   4  -4  -3  364.36   46.00
  -4   4   3  402.46   36.80
  -4   4   3  378.26   48.80
  -4   4   3  451.35   29.50
   3  -4  -3  297.87   30.90
   3  -4  -3  250.77   20.60
  -3   4   3  297.47   25.60
  -3   4   3  336.57   20.30
  -3   4   3  307.97   32.20
   2  -4  -3  255.47   25.30
   2  -4  -3  249.38   24.20
  -2   4   3  230.88   14.90
  -2   4   3  265.67   27.00
  -2   4   3  241.38   21.30
  -2   4   3  275.57   21.50
  -2   4   3  249.18   16.10
   1  -4  -3 1106.49   58.69
   1  -4  -3 1036.00   62.39
   1  -4  -3 1023.00   63.29
  -1   4   3 1064.49   61.49
  -1   4   3 1094.39   61.39
  -1   4   3  962.60   57.19
  -1   4   3 1040.80   59.19
  -1   4   3 1082.19   60.89
  -1   4   3  986.90   64.59
  -1   4   3 1107.29   61.59
  -1   4   3  909.21   56.89
   0  -4  -3  115.99   11.50
   0  -4  -3  100.69   14.30
   0   4   3  125.99   18.10
   0   4   3  108.69   12.20
   0   4   3  125.59   12.50
   0   4   3  110.39   10.40
   0   4   3  123.09   12.90
   0   4   3  109.39   11.80
   0   4   3  111.19   14.50
  -1  -4  -3  979.20   54.39
  -1  -4  -3  881.91   54.39
   1   4   3  926.71   54.59
   1   4   3  870.61   53.19
   1   4   3  983.80   57.69
   1   4   3  947.61   54.29
   1   4   3  916.11   53.09
   1   4   3  879.21   53.49
   1   4   3  939.41   55.19
   1   4   3  898.81   53.09
  -2  -4  -3    6.50    8.60
  -2  -4  -3   21.40    8.00
  -2  -4  -3   21.10    8.70
   2   4   3   27.70   11.30
   2   4   3   17.60    6.20
   2   4   3   10.00    5.20
   2   4   3   19.80   10.40
   2   4   3   25.90   13.80
   2   4   3    7.40   11.00
   2   4   3    3.30    8.60
  -3  -4  -3  279.97   27.10
  -3  -4  -3  310.07   28.20
  -3  -4  -3  309.87   27.00
   3   4   3  283.17   26.00
   3   4   3  293.67   28.20
  -4  -4  -3   31.80   22.10
  -4  -4  -3   41.60   20.20
   4   4   3   17.40   11.00
   4   4   3    8.20   19.10
  -5  -4  -3   -4.20   29.60
  -5  -4  -3  -51.69   26.40
   5   4   3  -10.70   25.60
   5  -5  -3   35.30   37.30
  -5   5   3   28.80   27.80
  -5   5   3  107.49   39.30
  -5   5   3   50.79   25.20
   4  -5  -3  178.08   30.20
  -4   5   3  143.89   39.30
  -4   5   3  169.28   27.00
   3  -5  -3   79.69   19.80
  -3   5   3   87.09   10.90
  -3   5   3   99.79   18.90
   2  -5  -3 1216.48   72.09
   2  -5  -3 1203.68   72.69
  -2   5   3 1132.69   67.69
  -2   5   3 1221.28   69.19
  -2   5   3  986.50   72.39
  -2   5   3 1003.60   71.69
   1  -5  -3   10.20    5.20
   1  -5  -3   14.50   10.30
  -1   5   3   10.90    9.90
  -1   5   3    9.70    5.10
  -1   5   3   16.60   16.10
  -1   5   3   11.10    8.30
  -1   5   3    7.90    7.80
  -1   5   3    8.40    6.20
  -1   5   3    8.90    8.80
   0  -5  -3  762.72   49.20
   0  -5  -3  830.12   53.59
   0   5   3  857.71   53.59
   0   5   3  802.72   50.69
   0   5   3  862.91   52.19
   0   5   3  847.82   49.99
   0   5   3  846.02   51.19
   0   5   3  834.32   50.89
   0   5   3  829.02   55.19
   0   5   3  877.71   50.59
  -1  -5  -3  460.85   31.60
  -1  -5  -3  445.36   30.40
   1   5   3  423.06   31.10
   1   5   3  495.15   30.30
   1   5   3  422.16   31.70
   1   5   3  430.66   31.10
   1   5   3  460.05   31.80
   1   5   3  413.66   32.10
   1   5   3  509.85   51.09
   1   5   3  426.16   31.10
   1   5   3  441.76   29.60
  -2  -5  -3  119.59   16.80
  -2  -5  -3   84.19   14.80
   2   5   3   93.89   17.00
   2   5   3  106.39   12.20
   2   5   3  107.29   18.40
   2   5   3   67.89   13.50
   2   5   3   89.59   14.70
  -3  -5  -3  154.68   20.30
   3   5   3  141.19   23.90
   3   5   3  131.29   19.00
  -4  -5  -3  -16.00   20.50
  -4  -5  -3  -13.50   23.10
   4   5   3   16.10   22.60
   4   5   3  -10.10   14.30
   4  -6  -3   62.39   33.50
  -4   6   3  -13.90   24.00
  -4   6   3   13.20   37.00
  -4   6   3   76.69   23.60
   3  -6  -3  170.38   29.90
  -3   6   3  213.48   25.30
  -3   6   3  188.88   26.60
   2  -6  -3  305.07   31.40
  -2   6   3  330.37   30.40
  -2   6   3  301.77   19.00
  -2   6   3  340.17   29.80
  -2   6   3  304.27   34.50
   1  -6  -3    6.10   12.70
  -1   6   3   11.70   11.80
  -1   6   3  -11.90   10.00
  -1   6   3   -6.80    7.90
  -1   6   3    4.10   10.20
  -1   6   3   -3.40   11.90
  -1   6   3    5.00    7.20
   0  -6  -3  698.53   43.80
   0  -6  -3  693.83   48.40
   0   6   3  701.73   43.40
   0   6   3  745.43   45.80
   0   6   3  673.43   45.00
   0   6   3  665.93   45.90
   0   6   3  602.44   51.39
   0   6   3  725.43   46.20
   0   6   3  745.73   45.00
   1   6   3   23.40   13.00
   1   6   3   -0.20   10.40
   1   6   3    8.80   10.00
   1   6   3    8.10   14.20
   1   6   3    7.60    9.80
   1   6   3    9.70   12.40
  -2  -6  -3  166.28   22.50
   2   6   3  137.89   19.00
   2   6   3  136.19   22.90
   2   6   3  150.28   21.80
   2   6   3  117.39   16.40
   2   6   3  141.39   18.60
   2   6   3  104.79   17.30
  -3  -6  -3   52.19   24.40
   3   6   3   46.50   17.50
   3   6   3   40.30   20.70
  -4  -6  -3   15.20   29.20
   4   6   3   -3.90   26.60
   3  -7  -3  173.98   30.30
  -3   7   3   65.09   36.50
  -3   7   3   95.69   23.20
  -3   7   3  143.29   26.60
   2  -7  -3   27.40   21.00
  -2   7   3   36.00   27.50
  -2   7   3   26.30   18.20
  -2   7   3   33.60   19.10
   1  -7  -3  363.76   38.20
  -1   7   3  384.96   34.10
  -1   7   3  326.17   33.50
  -1   7   3  323.57   33.80
  -1   7   3  326.27   25.10
   0   7   3  305.97   40.10
   0   7   3  368.66   33.80
   0   7   3  347.37   31.40
   0   7   3  328.57   30.70
   0   7   3  250.57   27.20
   1   7   3   29.90   13.90
   1   7   3   28.20   13.60
   1   7   3   24.20   15.60
   2   7   3   94.99   20.00
   2   7   3  105.79   15.20
   2   7   3   85.39   17.90
   2   7   3   78.59   23.40
   3   7   3    7.90   19.90
   3   7   3   15.70   26.70
   2  -8  -3  -29.90   24.70
  -2   8   3   48.90   19.70
  -2   8   3   -9.80   22.70
  -2   8   3  -69.89   31.90
  -1   8   3  105.39   24.40
  -1   8   3  102.89   25.00
  -1   8   3  121.39   27.40
   0   8   3    5.90   20.00
   0   8   3   -5.70   17.90
   0   8   3    4.20   19.80
   1   8   3   49.90   21.70
   1   8   3   57.89   19.70
   1   8   3   72.59   22.90
   2   8   3   50.79   25.50
   2   8   3   70.29   27.20
   1   9  -4   13.00   34.20
   1   9  -4   21.70   22.60
   1   9  -4   34.30   22.20
   1   9  -4   31.20   31.60
   1   9  -4  -19.00   25.30
   0   9  -4   -8.30   24.60
   0   9  -4  109.59   35.30
   0   9  -4   56.09   37.70
  -1   9  -4   14.40   25.10
  -1   9  -4   33.10   33.70
  -1   9  -4   57.89   33.40
   2   8  -4   12.40   30.20
   2   8  -4   31.30   15.80
   2   8  -4   26.90   19.90
   2   8  -4   23.50   19.40
   1   8  -4   32.00   17.90
   1   8  -4   -2.20   15.90
   1   8  -4   25.50   25.80
   1   8  -4   27.10   15.80
   1   8  -4   26.50   24.20
   0   8  -4   67.89   14.70
   0   8  -4  121.69   24.10
   0   8  -4   72.69   15.50
   0   8  -4   92.09   30.00
   0   8  -4  122.19   31.20
  -1   8  -4    6.30   26.80
  -1   8  -4  -11.50   19.80
  -1   8  -4    7.80   25.10
  -2   8  -4  204.58   38.70
  -2   8  -4  159.98   35.70
  -2   8  -4  184.28   29.90
   3   7  -4   44.30   22.10
   3   7  -4   69.49   21.60
   2   7  -4    4.00   12.70
   2   7  -4   15.40   19.80
   2   7  -4   14.70   10.80
   2   7  -4    7.80   14.50
   1   7  -4  158.58   27.20
   1   7  -4  134.29   23.40
   1   7  -4  136.19   18.30
   1   7  -4  148.09   18.70
   1   7  -4  143.39   24.60
   0   7  -4  105.09   22.90
   0   7  -4  117.69   15.00
   0   7  -4   96.19   15.50
   0   7  -4  100.99   20.10
   0   7  -4  115.89   16.90
   0   7  -4   88.79   21.10
  -1   7  -4  134.59   23.90
  -1   7  -4  124.79   14.50
  -1   7  -4  126.29   14.30
  -1   7  -4  121.09   20.20
  -1   7  -4   84.89   24.30
  -1   7  -4  140.89   27.50
   1  -7   4  142.69   20.00
  -2   7  -4  267.87   33.10
  -2   7  -4  276.97   36.10
  -2   7  -4  262.07   32.80
   2  -7   4  242.58   31.10
  -3   7  -4   40.10   23.40
  -3   7  -4    7.50   21.90
  -3   7  -4   24.00   27.20
   3  -7   4   19.10   19.10
   4   6  -4   37.50   22.50
   4   6  -4   17.70   22.10
  -4  -6   4   14.30   36.50
   3   6  -4   -3.00   13.60
   3   6  -4   17.10   16.00
  -3  -6   4   -2.40   26.00
   2   6  -4   58.49   13.80
   2   6  -4   69.19   10.80
   2   6  -4   61.49   13.60
   2   6  -4   54.29   13.90
   1   6  -4  449.06   31.30
   1   6  -4  455.95   31.50
   1   6  -4  430.46   34.20
   1   6  -4  445.66   35.80
   1   6  -4  433.86   32.20
   1   6  -4  417.76   32.20
   0   6  -4    4.20    7.30
   0   6  -4   24.10    9.90
   0   6  -4   -9.50   11.00
   0   6  -4   -0.40    7.80
   0   6  -4   10.20   12.90
   0   6  -4   -3.90   14.50
   0   6  -4   32.50   13.70
   0  -6   4    4.10    8.40
  -1   6  -4  440.46   29.40
  -1   6  -4  437.46   39.50
  -1   6  -4  432.36   28.90
  -1   6  -4  486.85   30.00
  -1   6  -4  468.75   39.20
  -1   6  -4  441.26   28.30
   1  -6   4  474.65   33.50
  -2   6  -4   66.99    9.50
  -2   6  -4   64.09   20.20
  -2   6  -4   64.89   16.10
  -2   6  -4   66.59   19.90
   2  -6   4   69.09   15.30
  -3   6  -4   58.09   18.50
  -3   6  -4   53.49   24.40
  -3   6  -4   72.89   20.70
   3  -6   4   93.39   19.60
   3  -6   4  112.89   16.30
  -4   6  -4  -11.70   22.10
  -4   6  -4   28.80   27.00
  -4   6  -4   10.20   37.10
   4  -6   4   12.10   23.20
   5   5  -4   37.70   25.90
   5   5  -4   61.69   28.90
  -5  -5   4    5.10   38.00
   4   5  -4   12.70   17.90
   4   5  -4   10.10   20.00
  -4  -5   4   36.80   12.90
  -4  -5   4    8.80   29.00
   3   5  -4   37.90   13.70
   3   5  -4   22.90   14.10
   3   5  -4   41.20   17.20
  -3  -5   4   41.50   11.70
  -3  -5   4   33.60   20.30
   2   5  -4   96.79   14.00
   2   5  -4  118.19   15.80
   2   5  -4  104.09   16.30
   2   5  -4   92.39   12.50
   2   5  -4   87.59   11.10
  -2  -5   4  114.89   20.70
  -2  -5   4  113.19   14.30
   1   5  -4  111.29   15.00
   1   5  -4   86.29   11.40
   1   5  -4   92.99   12.10
   1   5  -4  101.49   14.30
   1   5  -4   84.69   15.60
   1   5  -4   97.09   15.00
   1   5  -4   99.59   12.50
   1   5  -4  107.09   13.90
   1   5  -4   88.29   20.10
  -1  -5   4  105.29   13.40
   0   5  -4   30.90   12.00
   0   5  -4   29.10    7.80
   0   5  -4   21.90   12.30
   0   5  -4   36.50    9.80
   0   5  -4   36.50    9.20
   0   5  -4   38.90   15.70
   0   5  -4   11.70    9.40
   0   5  -4   33.70    6.50
   0  -5   4   34.50    8.00
  -1   5  -4  910.41   58.39
  -1   5  -4  848.02   49.70
  -1   5  -4  876.31   50.89
  -1   5  -4  918.71   49.50
  -1   5  -4  869.41   53.59
  -1   5  -4  816.02   54.19
  -1   5  -4  861.81   57.69
   1  -5   4  868.51   53.19
  -2   5  -4   42.00    4.80
  -2   5  -4   70.59   17.20
  -2   5  -4   70.69    7.60
  -2   5  -4   63.29   17.90
   2  -5   4   61.39    8.60
   2  -5   4   49.30   12.00
   2  -5   4   69.69   17.70
  -3   5  -4  480.45   35.50
  -3   5  -4  469.05   42.80
  -3   5  -4  399.86   28.00
  -3   5  -4  455.25   37.20
   3  -5   4  426.06   28.10
   3  -5   4  412.76   35.20
  -4   5  -4    8.50   32.30
  -4   5  -4   27.70   18.80
  -4   5  -4   20.50   20.60
   4  -5   4  -20.40   18.20
   4  -5   4    8.00   15.90
  -5   5  -4   17.80   25.90
  -5   5  -4   19.90   29.90
  -5   5  -4   24.00   44.60
   5  -5   4  -12.20   28.60
   5   4  -4   46.10   23.20
   5   4  -4   19.50   23.60
  -5  -4   4   62.19   38.80
  -5  -4   4   38.30   27.60
   4   4  -4  119.89   21.70
   4   4  -4  167.28   23.20
   4   4  -4  165.98   23.70
  -4  -4   4  137.09   25.50
  -4  -4   4  132.49   18.50
  -4  -4   4  177.48   32.00
   3   4  -4    9.50    9.70
   3   4  -4  -25.70   13.40
   3   4  -4   10.50    9.60
  -3  -4   4    4.60    8.70
  -3  -4   4  -14.80   14.50
   2   4  -4 1219.28   70.59
   2   4  -4 1117.39   71.59
   2   4  -4 1145.09   69.29
   2   4  -4 1161.68   69.99
   2   4  -4 1144.19   74.89
   2   4  -4 1311.37   66.09
   2   4  -4 1168.48   69.69
  -2  -4   4 1145.99   74.29
  -2  -4   4 1190.08   68.59
   1   4  -4   22.90    8.70
   1   4  -4   17.20    6.30
   1   4  -4   17.30   10.40
   1   4  -4   27.30   10.00
   1   4  -4   15.40    5.90
   1   4  -4   30.30   13.70
   1   4  -4   12.10    5.70
  -1  -4   4   22.60    5.50
  -1  -4   4   23.50    7.40
  -1  -4   4   26.60   11.50
   0   4  -4  624.94   40.50
   0   4  -4  680.43   47.10
   0   4  -4  776.32   40.70
   0   4  -4  682.53   44.50
   0   4  -4  721.53   41.60
   0   4  -4  712.83   41.70
   0   4  -4  683.93   43.10
   0  -4   4  700.73   42.90
   0  -4   4  693.03   41.50
  -1   4  -4 1075.59   65.19
  -1   4  -4 1051.69   57.39
  -1   4  -4 1080.09   64.49
  -1   4  -4  964.50   60.59
  -1   4  -4 1156.68   62.09
  -1   4  -4 1031.00   59.39
  -1   4  -4  955.60   57.29
   1  -4   4 1025.30   60.49
   1  -4   4 1069.69   63.89
  -2   4  -4  448.06   24.20
  -2   4  -4  445.56   32.50
  -2   4  -4  411.16   29.70
  -2   4  -4  443.56   33.40
  -2   4  -4  398.36   30.00
   2  -4   4  419.96   33.70
   2  -4   4  340.77   23.90
   2  -4   4  421.16   28.30
  -3   4  -4  550.64   34.60
  -3   4  -4  589.74   38.50
  -3   4  -4  584.14   44.60
  -3   4  -4  551.84   42.20
   3  -4   4  610.34   38.30
   3  -4   4  525.25   35.50
  -4   4  -4    8.00   14.10
  -4   4  -4   -0.30   26.20
   4  -4   4   -3.20   15.00
   4  -4   4    1.60   13.70
  -5   4  -4   49.00   22.50
  -5   4  -4   97.99   27.40
  -5   4  -4   62.09   42.20
   5  -4   4  137.99   27.80
   5   3  -4   54.19   23.30
   5   3  -4    7.50   19.60
  -5  -3   4  -19.60   22.70
  -5  -3   4  -35.70   29.30
   4   3  -4   -3.70   12.70
   4   3  -4    6.60   15.40
  -4  -3   4   27.20   10.50
  -4  -3   4   21.80   27.60
  -4  -3   4   14.30   18.40
   3   3  -4  468.65   32.60
   3   3  -4  411.36   33.40
   3   3  -4  425.96   31.20
   3   3  -4  437.76   40.40
   3   3  -4  420.16   32.80
   3   3  -4  446.36   31.60
  -3  -3   4  482.65   29.70
  -3  -3   4  411.76   33.40
  -3  -3   4  432.96   33.20
  -3  -3   4  447.16   37.10
   2   3  -4  386.16   22.30
   2   3  -4  361.46   28.20
   2   3  -4  367.46   26.10
   2   3  -4  412.36   32.20
   2   3  -4  378.46   27.10
   2   3  -4  385.36   26.00
  -2  -3   4  412.46   26.00
  -2  -3   4  388.86   27.50
  -2  -3   4  385.46   31.30
   1   3  -4   35.90   10.80
   1   3  -4   31.00    5.50
   1   3  -4   20.40    7.00
   1   3  -4   35.20   11.40
   1   3  -4   25.00    5.80
   1   3  -4   42.50    5.60
  -1  -3   4   22.50    9.10
  -1  -3   4   22.60    4.30
  -1  -3   4   29.00    6.60
  -1  -3   4   24.90    6.00
   0   3  -4 2715.33  150.48
   0   3  -4 2616.14  153.98
   0   3  -4 2702.83  151.38
   0   3  -4 2459.75  152.38
   0   3  -4 2757.92  150.48
   0   3  -4 3126.69  149.69
   0   3  -4 2644.54  149.09
   0  -3   4 2755.62  151.38
   0  -3   4 2749.12  150.58
   0  -3   4 2776.02  150.58
  -1   3  -4    6.70    6.20
  -1   3  -4   15.90    4.60
  -1   3  -4   15.50    8.40
  -1   3  -4   18.60    8.10
  -1   3  -4   20.40    7.00
   1  -3   4   12.00    6.10
   1  -3   4   16.50    6.40
   1  -3   4    8.10    4.00
   1  -3   4   10.20    9.10
  -2   3  -4  942.71   52.59
  -2   3  -4  946.51   59.29
  -2   3  -4  921.91   58.29
  -2   3  -4 1051.09   56.49
  -2   3  -4  891.71   56.19
  -2   3  -4  884.31   53.09
   2  -3   4  891.31   53.09
   2  -3   4 1048.10   53.69
   2  -3   4  928.11   59.09
   2  -3   4  886.51   55.89
   2  -3   4 1012.80   60.59
  -3   3  -4   77.99   11.50
  -3   3  -4   78.49   12.90
  -3   3  -4   77.29   15.30
  -3   3  -4   75.99   17.70
  -3   3  -4   69.99   13.60
   3  -3   4   88.79   19.40
   3  -3   4   27.10   19.90
   3  -3   4   67.89   10.90
   3  -3   4   74.39   11.70
   3  -3   4   82.39    9.40
  -4   3  -4   73.29   14.70
  -4   3  -4   70.69   17.70
  -4   3  -4   47.00   26.40
  -4   3  -4   72.49   17.80
  -4   3  -4  105.39   15.60
   4  -3   4   83.09   15.10
   4  -3   4  115.59   16.80
   4  -3   4   76.29   11.30
  -5   3  -4   71.09   25.30
  -5   3  -4  101.79   43.00
  -5   3  -4   80.69   19.10
   5  -3   4   46.70   19.60
   5  -3   4   83.19   22.10
   6   2  -4   -3.60   25.50
   6   2  -4  -43.90   26.70
  -6  -2   4   10.20   37.50
  -6  -2   4   71.59   32.00
   5   2  -4   40.20   18.90
   5   2  -4   67.59   21.60
  -5  -2   4   56.59   28.90
  -5  -2   4   21.10   22.40
  -5  -2   4   28.00   14.00
   4   2  -4   -4.30   12.50
   4   2  -4   13.70   10.20
   4   2  -4   10.20   11.60
  -4  -2   4   10.00   12.40
  -4  -2   4    7.50   10.00
  -4  -2   4  -16.80   14.20
   3   2  -4  464.25   38.70
   3   2  -4  534.35   31.40
   3   2  -4  485.45   32.50
   3   2  -4  410.76   32.20
   3   2  -4  486.85   33.90
  -3  -2   4  420.96   30.20
  -3  -2   4  439.36   32.70
  -3  -2   4  428.26   35.20
  -3  -2   4  476.95   33.10
   2   2  -4   24.60    9.00
   2   2  -4   22.60   11.50
   2   2  -4   19.40    6.50
   2   2  -4   25.20    8.00
   2   2  -4   17.30    5.70
  -2  -2   4   16.70    8.70
  -2  -2   4   16.60    6.80
  -2  -2   4   30.30    7.20
   1   2  -4 1837.92   97.79
   1   2  -4 1678.53   93.19
   1   2  -4 1701.53   94.39
   1   2  -4 1872.31   96.19
  -1  -2   4 1558.04   92.99
  -1  -2   4 1765.22   94.89
  -1  -2   4 1650.63   94.79
  -1  -2   4 1512.15   96.89
  -1  -2   4 1680.73   94.39
   0   2  -4 2098.89  115.79
   0   2  -4 2131.59  116.99
   0   2  -4 2075.29  117.19
   0   2  -4 2202.08  119.09
   0   2  -4 2155.98  119.79
   0   2  -4 2000.00  118.39
   0  -2   4 2081.49  117.09
   0  -2   4 2099.89  116.99
   0  -2   4 2162.08  117.79
   0  -2   4 2010.00  115.69
   0  -2   4 2340.67  119.59
  -1   2  -4   34.20    6.30
  -1   2  -4   40.70    8.70
  -1   2  -4   48.80    7.40
  -1   2  -4   59.69    7.60
  -1   2  -4   61.19   10.90
   1  -2   4   58.89   10.50
   1  -2   4   52.49    6.70
   1  -2   4   32.90    6.20
   1  -2   4   52.99    7.40
  -2   2  -4 2784.92  154.48
  -2   2  -4 2814.92  152.48
  -2   2  -4 2443.26  154.18
  -2   2  -4 2777.92  151.78
  -2   2  -4 2737.33  150.88
   2  -2   4 2820.52  150.68
   2  -2   4 2766.52  151.28
   2  -2   4 2740.43  154.38
   2  -2   4 2814.62  154.78
  -3   2  -4   12.00    5.60
  -3   2  -4    5.10   12.90
  -3   2  -4   22.80    9.90
  -3   2  -4   21.20    7.10
  -3   2  -4   12.00    9.20
  -3   2  -4   14.80    7.40
  -3   2  -4    1.80    9.20
   3  -2   4   23.90    7.60
   3  -2   4   20.70   13.30
   3  -2   4   19.30   12.50
   3  -2   4   21.40    8.40
  -4   2  -4  231.58   25.60
  -4   2  -4  245.18   21.90
  -4   2  -4  263.57   27.00
  -4   2  -4  284.57   23.50
   4  -2   4  254.37   22.00
   4  -2   4  298.57   24.60
  -5   2  -4   38.40   24.30
  -5   2  -4   33.40   38.70
  -5   2  -4   17.80   14.50
   5  -2   4   33.90   18.70
   5  -2   4   28.40   18.10
   6   1  -4   33.50   30.80
   6   1  -4   -7.20   24.90
  -6  -1   4   69.19   33.30
  -6  -1   4   43.60   31.00
   5   1  -4   27.30   26.20
   5   1  -4   20.00   19.30
  -5  -1   4  -17.50   15.50
  -5  -1   4   48.30   25.20
  -5  -1   4   40.30   19.10
   4   1  -4   49.99   13.80
   4   1  -4   25.00   10.00
   4   1  -4   14.00   12.00
   4   1  -4   52.29   14.20
  -4  -1   4   21.40   11.50
  -4  -1   4   31.30   12.20
  -4  -1   4   33.80   17.70
   3   1  -4  902.21   54.29
   3   1  -4  968.80   53.89
   3   1  -4  896.11   55.09
   3   1  -4  734.83   60.89
   3   1  -4  899.41   55.39
  -3  -1   4  975.80   56.39
  -3  -1   4 1036.00   55.49
  -3  -1   4  875.11   54.39
  -3  -1   4  819.72   57.09
   2   1  -4    3.40    5.20
   2   1  -4    4.00    5.80
   2   1  -4   -3.50    6.80
   2   1  -4    2.60    4.20
   2   1  -4   -2.30    8.70
  -2  -1   4    1.30    5.70
  -2  -1   4    2.30    5.60
  -2  -1   4    1.10    6.00
  -2  -1   4    1.80    5.80
  -2  -1   4    5.40    2.50
  -2  -1   4    4.20    5.00
   1   1  -4 2738.73  149.39
   1   1  -4 2651.53  147.99
   1   1  -4 2557.34  147.39
   1   1  -4 2738.73  148.39
   1   1  -4 2758.92  146.69
   1   1  -4 2580.44  147.39
  -1  -1   4 2762.92  147.69
  -1  -1   4 2749.82  147.49
  -1  -1   4 2650.83  146.39
  -1  -1   4 2661.73  149.39
  -1  -1   4 2618.34  148.19
   0   1  -4   23.20    4.70
   0   1  -4   24.10    6.40
   0   1  -4   24.80    4.00
   0   1  -4   39.30    6.10
   0   1  -4   25.40    4.60
   0   1  -4   43.40    7.20
   0  -1   4   27.80    5.00
   0  -1   4   39.90    5.10
   0  -1   4   26.30    6.00
   0  -1   4   31.00    4.00
   0  -1   4   32.60    5.50
  -1   1  -4  508.65   30.90
  -1   1  -4  454.15   29.10
  -1   1  -4  463.75   31.30
  -1   1  -4  566.84   30.50
  -1   1  -4  404.26   29.30
   1  -1   4  545.05   28.20
   1  -1   4  472.65   29.80
   1  -1   4  503.75   31.50
   1  -1   4  472.15   29.90
   1  -1   4  558.04   28.40
  -2   1  -4  835.42   47.60
  -2   1  -4  802.42   49.60
  -2   1  -4  873.41   49.50
  -2   1  -4  772.32   46.40
  -2   1  -4  789.32   46.20
   2  -1   4  824.82   48.90
   2  -1   4  785.72   46.30
   2  -1   4  817.62   49.70
   2  -1   4  733.63   46.90
   2  -1   4  825.02   46.70
  -3   1  -4  281.77   20.50
  -3   1  -4  308.47   19.60
  -3   1  -4  332.37   25.60
  -3   1  -4  280.97   24.30
   3  -1   4  299.77   26.40
   3  -1   4  275.17   21.70
   3  -1   4  251.87   27.40
   3  -1   4  292.77   21.60
  -4   1  -4   48.30    9.10
  -4   1  -4   60.99   11.10
  -4   1  -4   76.19   12.40
  -4   1  -4   89.49   18.10
  -4   1  -4   61.09   15.70
  -4   1  -4   75.89   22.20
   4  -1   4   87.99   13.10
   4  -1   4   90.69   14.20
   4  -1   4   91.29   15.20
  -5   1  -4   12.50   31.30
  -5   1  -4    5.00   22.80
  -5   1  -4   13.00   15.50
   5  -1   4    5.70   14.20
   6   0  -4   43.70   29.10
   6   0  -4   45.50   23.70
  -6   0   4   15.10   28.40
  -6   0   4   87.09   36.40
   5   0  -4   31.70   20.40
   5   0  -4   20.70   14.80
  -5   0   4   36.90   16.50
  -5   0   4   23.80   17.00
  -5   0   4   22.90   23.40
   4   0  -4  192.58   18.80
   4   0  -4  125.99   18.20
   4   0  -4  171.98   18.40
   4   0  -4  175.78   21.40
   4   0  -4  145.49   17.80
  -4   0   4  171.18   19.50
  -4   0   4  167.58   24.50
  -4   0   4  170.68   19.90
  -4   0   4  139.29   13.40
   3   0  -4  385.26   26.80
   3   0  -4  374.66   25.60
   3   0  -4  418.16   27.00
   3   0  -4  409.36   27.90
  -3   0   4  390.46   26.00
  -3   0   4  379.66   28.70
  -3   0   4  363.46   29.40
  -3   0   4  345.87   23.00
  -3   0   4  354.56   27.20
   2   0  -4  777.02   41.00
   2   0  -4  621.84   46.00
   2   0  -4  664.53   42.20
   2   0  -4  672.53   41.90
   2   0  -4  729.13   40.90
  -2   0   4  664.13   40.80
  -2   0   4  661.23   43.10
  -2   0   4  661.73   42.40
  -2   0   4  678.23   40.80
  -2   0   4  712.83   42.20
  -2   0   4  718.73   39.10
  -2   0   4  729.13   39.50
   1   0  -4 1556.34   85.69
   1   0  -4 1641.74   86.19
   1   0  -4 1555.64   85.29
   1   0  -4 1634.94   85.29
   1   0  -4 1591.04   86.59
   1   0  -4 1430.76   86.49
   1   0  -4 1520.65   84.89
  -1   0   4 1395.86   86.09
  -1   0   4 1540.45   86.39
  -1   0   4 1438.06   85.49
  -1   0   4 1553.64   86.19
  -1   0   4 1561.44   85.19
   0   0  -4  145.59   11.20
   0   0  -4  134.99   10.90
   0   0  -4  152.08   11.40
   0   0  -4  149.69   11.20
   0   0  -4  143.29   11.40
   0   0  -4  149.69   10.60
   0   0   4  117.89   10.80
   0   0   4  138.29   11.30
   0   0   4  149.99   11.40
   0   0   4  143.99   10.90
   0   0   4  143.79   10.90
  -1   0  -4 8726.03  498.65
  -1   0  -4 9607.84  498.25
  -1   0  -4 9314.77  499.15
  -1   0  -4 8244.88  498.35
  -1   0  -4 9075.99  499.85
   1   0   4 9561.34  499.25
   1   0   4 8489.55  497.95
   1   0   4 9999.00  498.65
   1   0   4 9238.48  498.85
   1   0   4 8778.42  499.45
   1   0   4 9858.71  498.65
  -2   0  -4  152.68   12.10
  -2   0  -4  177.48   15.90
  -2   0  -4  202.08   14.30
  -2   0  -4  201.78   16.20
   2   0   4  190.58   15.60
   2   0   4  169.38   14.40
   2   0   4  193.08   17.90
   2   0   4  160.48   14.10
   2   0   4  195.48   14.30
  -3   0  -4  336.27   20.00
  -3   0  -4  325.07   26.90
  -3   0  -4  345.07   26.60
  -3   0  -4  348.97   23.60
  -3   0  -4  278.67   19.80
   3   0   4  315.07   24.30
   3   0   4  332.57   23.30
   3   0   4  329.17   24.10
   3   0   4  337.17   29.10
   3   0   4  357.36   28.60
  -4   0  -4  288.57   26.90
  -4   0  -4  306.97   19.80
  -4   0  -4  240.68   28.70
  -4   0  -4  333.47   25.10
  -4   0  -4  309.27   32.50
   4   0   4  251.27   33.20
   4   0   4  298.07   24.50
   4   0   4  293.97   25.30
   4   0   4  317.07   26.70
  -5   0  -4   20.80   26.60
  -5   0  -4   25.30   21.70
   5   0   4   18.60   21.00
   5   0   4  -17.50   13.20
   6  -1  -4  -37.00   29.00
  -6   1   4  -15.20   27.20
  -6   1   4   -0.60   33.50
  -6   1   4  -18.80   28.90
   5  -1  -4   13.00   23.20
   5  -1  -4   48.00   12.90
  -5   1   4   50.59   26.10
  -5   1   4   23.20    9.90
  -5   1   4   42.80   16.60
  -5   1   4   30.30   19.80
   4  -1  -4  936.91   58.89
   4  -1  -4  921.21   60.79
   4  -1  -4 1023.90   56.49
   4  -1  -4  997.20   55.99
   4  -1  -4  881.01   59.09
  -4   1   4  976.50   59.49
  -4   1   4  804.22   56.99
  -4   1   4  957.20   54.39
  -4   1   4  951.30   63.49
   3  -1  -4    5.40    5.90
   3  -1  -4   -3.50    8.90
   3  -1  -4    1.50    8.60
   3  -1  -4    1.30    7.80
   3  -1  -4    9.10   15.60
  -3   1   4    6.10    5.90
  -3   1   4   -2.50    5.70
  -3   1   4    6.20    9.90
  -3   1   4    9.60    4.70
  -3   1   4   13.20   11.40
   2  -1  -4 2491.35  133.79
   2  -1  -4 2291.87  136.09
   2  -1  -4 2289.17  134.39
   2  -1  -4 2493.85  135.49
  -2   1   4 2431.36  133.99
  -2   1   4 2388.86  134.09
  -2   1   4 2460.35  136.39
  -2   1   4 2527.55  134.19
  -2   1   4 2491.65  136.99
  -2   1   4 2454.85  136.09
   1  -1  -4 1479.45   88.29
   1  -1  -4 1500.05   90.29
   1  -1  -4 1688.43   89.29
   1  -1  -4 1700.83   90.79
  -1   1   4 1590.44   88.49
  -1   1   4 1532.55   89.49
  -1   1   4 1611.44   89.59
  -1   1   4 1639.94   88.99
   0  -1  -4  696.83   39.60
   0  -1  -4  642.34   38.80
   0  -1  -4  712.33   39.80
   0  -1  -4  663.03   39.80
   0   1   4  686.73   38.80
   0   1   4  716.83   39.90
   0   1   4  648.44   39.40
   0   1   4  644.24   39.70
   0   1   4  730.03   40.80
  -1  -1  -4 1175.68   62.19
  -1  -1  -4 1161.28   62.79
  -1  -1  -4 1094.89   63.79
  -1  -1  -4 1182.28   64.19
  -1  -1  -4 1100.29   65.29
   1   1   4 1024.80   63.59
   1   1   4 1106.79   62.49
   1   1   4 1290.87   64.19
   1   1   4  947.91   61.59
   1   1   4 1124.69   64.19
   1   1   4 1122.29   63.99
  -2  -1  -4  728.03   39.70
  -2  -1  -4  733.63   43.90
  -2  -1  -4  711.63   44.00
  -2  -1  -4  732.73   43.40
  -2  -1  -4  760.82   43.30
   2   1   4  719.23   43.10
   2   1   4  677.13   44.00
   2   1   4  752.22   43.60
   2   1   4  679.53   43.10
   2   1   4  753.12   45.20
   2   1   4  674.33   42.30
  -3  -1  -4 1118.79   64.49
  -3  -1  -4 1011.60   64.29
  -3  -1  -4 1092.49   63.69
  -3  -1  -4 1012.10   61.99
   3   1   4 1012.40   63.49
   3   1   4 1073.79   62.39
   3   1   4 1058.69   65.79
   3   1   4 1040.40   61.69
   3   1   4 1061.69   63.39
  -4  -1  -4    8.30   13.90
  -4  -1  -4   25.10   12.10
  -4  -1  -4   37.10   15.40
  -4  -1  -4   12.40   16.00
   4   1   4   32.90   19.10
   4   1   4   41.30   10.60
   4   1   4   55.39   14.10
  -5  -1  -4  149.59   27.80
  -5  -1  -4  167.18   31.80
   5   1   4  150.58   19.50
   5   1   4  153.48   28.40
   6  -2  -4   15.70   31.90
  -6   2   4   19.80   31.30
  -6   2   4    4.80   37.80
  -6   2   4  -10.20   28.40
   5  -2  -4    8.70   21.80
   5  -2  -4    2.50   13.30
  -5   2   4   -8.60   24.30
  -5   2   4   -0.50   15.20
  -5   2   4   18.40   11.10
  -5   2   4   16.40   20.10
   4  -2  -4    5.80    8.60
   4  -2  -4   -1.40    8.10
   4  -2  -4    7.10   14.70
   4  -2  -4   -4.10   14.90
  -4   2   4    5.80   12.30
  -4   2   4    6.90    7.60
  -4   2   4   15.40   10.50
  -4   2   4   24.50   11.50
  -4   2   4   12.40   16.00
   3  -2  -4  230.18   19.50
   3  -2  -4  245.38   22.60
   3  -2  -4  261.77   18.40
   3  -2  -4  253.37   25.40
   3  -2  -4  207.88   22.40
  -3   2   4  258.67   18.50
  -3   2   4  225.58   17.70
  -3   2   4  222.58   21.60
  -3   2   4  262.87   20.30
  -3   2   4  279.87   25.10
  -3   2   4  224.48   25.50
   2  -2  -4 1635.34   93.29
   2  -2  -4 1552.44   91.39
   2  -2  -4 1649.04   90.09
   2  -2  -4 1568.14   88.39
   2  -2  -4 1679.93   92.89
  -2   2   4 1496.75   90.19
  -2   2   4 1572.04   93.09
  -2   2   4 1620.84   89.49
  -2   2   4 1587.24   91.59
  -2   2   4 1524.75   93.49
  -2   2   4 1759.92   90.39
   1  -2  -4  585.64   34.20
   1  -2  -4  563.14   36.20
   1  -2  -4  580.94   34.70
   1  -2  -4  599.84   34.90
  -1   2   4  608.14   34.10
  -1   2   4  541.65   36.20
  -1   2   4  537.15   34.50
  -1   2   4  524.15   34.00
   0  -2  -4 4275.57  242.78
   0  -2  -4 4640.94  244.58
   0  -2  -4 4838.02  241.68
   0  -2  -4 4701.63  243.08
   0  -2  -4 4553.24  242.68
   0   2   4 4078.49  241.18
   0   2   4 4336.77  242.88
   0   2   4 4532.25  243.08
   0   2   4 3795.02  243.68
   0   2   4 4589.44  241.58
  -1  -2  -4  485.35   32.30
  -1  -2  -4  548.75   30.50
  -1  -2  -4  539.25   34.00
  -1  -2  -4  580.04   33.00
  -1  -2  -4  519.55   32.30
   1   2   4  525.65   31.00
   1   2   4  493.95   32.30
   1   2   4  503.85   32.70
   1   2   4  535.75   33.50
   1   2   4  547.55   32.80
  -2  -2  -4  167.48   17.00
  -2  -2  -4  187.78   16.10
  -2  -2  -4  141.09   15.60
   2   2   4  178.68   19.10
   2   2   4  185.08   15.90
   2   2   4  156.98   16.90
   2   2   4  175.38   18.20
   2   2   4  186.68   13.90
   2   2   4  171.18   15.70
  -3  -2  -4  201.88   22.80
  -3  -2  -4  245.48   20.50
  -3  -2  -4  222.98   22.50
  -3  -2  -4  241.38   21.90
   3   2   4  217.18   26.50
   3   2   4  223.48   22.70
   3   2   4  216.38   26.10
   3   2   4  269.47   22.40
   3   2   4  243.38   22.10
   3   2   4  254.67   20.50
  -4  -2  -4   31.50   15.90
  -4  -2  -4    4.10   12.30
  -4  -2  -4   14.10   14.70
  -4  -2  -4    1.00   12.10
   4   2   4   -1.00   17.70
   4   2   4  -11.20   12.90
   4   2   4   17.70   11.00
  -5  -2  -4   28.30   23.20
   5   2   4    4.70   13.50
   5   2   4   23.50   23.30
   5  -3  -4  238.68   35.60
  -5   3   4  201.48   32.50
  -5   3   4  186.28   35.60
  -5   3   4  171.08   21.20
  -5   3   4  110.89   19.80
   4  -3  -4  161.58   22.40
   4  -3  -4  158.38   13.40
   4  -3  -4  170.98   25.00
   4  -3  -4  145.09   15.90
  -4   3   4  127.59   17.40
  -4   3   4  136.89   20.40
  -4   3   4  136.59   37.60
  -4   3   4  146.49   18.50
   3  -3  -4  341.57   26.00
   3  -3  -4  428.56   25.90
   3  -3  -4  368.46   33.60
   3  -3  -4  407.16   36.50
  -3   3   4  415.46   28.10
  -3   3   4  417.26   30.70
  -3   3   4  423.36   36.60
  -3   3   4  444.86   29.20
  -3   3   4  424.26   34.10
  -3   3   4  401.76   28.10
   2  -3  -4  729.73   47.30
   2  -3  -4  722.33   45.00
   2  -3  -4  753.22   47.80
   2  -3  -4  710.83   41.80
  -2   3   4  698.53   44.60
  -2   3   4  726.63   42.10
  -2   3   4  717.03   47.80
  -2   3   4  722.93   43.80
  -2   3   4  721.43   44.60
   1  -3  -4  143.39   14.40
   1  -3  -4  146.09   17.50
   1  -3  -4  160.48   15.60
   1  -3  -4  152.18   12.50
  -1   3   4  151.98   19.60
  -1   3   4  160.98   14.20
  -1   3   4  182.18   14.50
  -1   3   4  162.48   14.40
   0  -3  -4 1321.47   73.69
   0  -3  -4 1261.67   73.39
   0  -3  -4 1106.49   71.89
   0  -3  -4 1299.57   76.09
   0   3   4 1285.37   72.39
   0   3   4 1338.27   73.79
   0   3   4 1202.68   74.09
   0   3   4 1341.57   72.19
   0   3   4 1423.26   76.89
   0   3   4 1434.96   74.29
  -1  -3  -4   -2.10    5.30
  -1  -3  -4    6.00    6.40
  -1  -3  -4   -4.80    6.50
   1   3   4    1.90    3.00
   1   3   4   -6.90    5.20
   1   3   4    4.90    4.80
   1   3   4    0.70    6.30
   1   3   4    3.60    7.20
   1   3   4    5.00    9.60
   1   3   4    1.00    2.90
  -2  -3  -4 1389.66   81.39
  -2  -3  -4 1461.05   81.29
  -2  -3  -4 1394.86   80.79
   2   3   4 1384.66   82.09
   2   3   4 1424.36   80.99
   2   3   4 1451.55   83.29
   2   3   4 1448.85   77.09
   2   3   4 1223.68   76.69
   2   3   4 1466.85   81.79
  -3  -3  -4   16.20   10.40
  -3  -3  -4    0.40   10.20
  -3  -3  -4   22.90    9.90
  -3  -3  -4    5.10    9.20
   3   3   4   -5.40   10.30
   3   3   4   -2.00   10.00
   3   3   4  -10.80   11.10
  -4  -3  -4   46.60   16.00
  -4  -3  -4   49.70   19.60
  -4  -3  -4   39.60   17.70
  -4  -3  -4   31.50   13.10
   4   3   4   37.10   12.50
   4   3   4   37.40   19.20
   4   3   4   17.20   19.60
  -5  -3  -4   67.29   42.20
  -5  -3  -4    5.20   26.70
   5   3   4    9.50   25.20
   5  -4  -4   74.69   34.30
  -5   4   4   82.09   34.90
  -5   4   4   42.90   27.20
  -5   4   4   41.90   19.90
   4  -4  -4   26.30   23.20
  -4   4   4   34.10   25.80
  -4   4   4   18.10   10.00
  -4   4   4   28.20   12.90
  -4   4   4   42.50   19.70
   3  -4  -4  984.10   66.39
  -3   4   4 1093.79   61.89
  -3   4   4  934.31   63.29
  -3   4   4 1039.40   56.49
   2  -4  -4   47.80   13.50
   2  -4  -4   61.19    7.10
   2  -4  -4   43.80   14.00
   2  -4  -4   61.59   14.50
  -2   4   4   64.59   13.40
  -2   4   4   15.10   13.70
  -2   4   4   54.59   17.20
  -2   4   4   70.99    8.50
  -2   4   4   67.59   12.50
  -2   4   4   44.80    9.90
   1  -4  -4 1088.79   63.49
   1  -4  -4 1070.09   66.09
   1  -4  -4 1119.19   64.09
   1  -4  -4 1056.49   60.69
  -1   4   4 1076.39   62.09
  -1   4   4 1053.09   63.19
  -1   4   4  970.40   63.59
  -1   4   4 1060.59   62.99
  -1   4   4 1069.89   67.19
  -1   4   4 1104.79   63.19
   0  -4  -4  772.02   49.50
   0  -4  -4  819.02   46.50
   0   4   4  762.52   44.40
   0   4   4  763.32   47.00
   0   4   4  741.53   46.30
   0   4   4  745.03   45.10
   0   4   4  805.22   47.40
   0   4   4  857.61   47.10
   0   4   4  695.03   49.70
  -1  -4  -4  480.65   30.00
  -1  -4  -4  444.16   28.90
   1   4   4  428.96   34.10
   1   4   4  462.95   27.20
   1   4   4  394.46   29.40
   1   4   4  448.46   28.00
   1   4   4  404.96   26.80
   1   4   4  450.85   29.40
   1   4   4  462.65   30.60
  -2  -4  -4  639.94   40.30
  -2  -4  -4  690.53   42.00
   2   4   4  655.43   42.80
   2   4   4  624.34   40.90
   2   4   4  587.94   36.20
   2   4   4  567.84   37.90
  -3  -4  -4  -10.70   11.00
  -3  -4  -4   -3.60   13.00
   3   4   4   11.90   12.10
   3   4   4   17.80   15.00
   3   4   4   18.30   24.70
  -4  -4  -4   40.20   18.90
  -4  -4  -4   26.90   21.80
   4   4   4   35.00   14.90
   4   4   4   80.79   23.30
  -5  -4  -4   21.20   29.00
   5   4   4    1.20   25.10
   5  -5  -4   17.10   33.60
  -5   5   4   17.40   22.00
  -5   5   4   62.79   31.10
  -5   5   4   48.40   37.50
   4  -5  -4  197.58   33.30
  -4   5   4  175.48   24.00
  -4   5   4  218.38   31.60
  -4   5   4  168.58   39.50
   3  -5  -4  374.36   36.80
  -3   5   4  333.27   29.20
  -3   5   4  291.87   32.60
   2  -5  -4   48.80   16.40
   2  -5  -4    8.50   15.00
   2  -5  -4   27.90    6.10
  -2   5   4   33.50   12.10
  -2   5   4   35.70   10.50
  -2   5   4   23.80    8.60
  -2   5   4   -0.10   16.30
   1  -5  -4  886.41   54.59
   1  -5  -4  962.60   60.39
  -1   5   4  960.30   57.99
  -1   5   4  928.91   57.89
  -1   5   4  998.70   59.39
  -1   5   4  956.70   56.69
  -1   5   4  938.21   63.89
   0  -5  -4   -3.50    6.70
   0  -5  -4    0.70   10.80
   0   5   4    6.80    8.30
   0   5   4   -4.90    7.30
   0   5   4   -3.40    6.70
   0   5   4    8.00    9.90
   0   5   4    8.90   16.00
   0   5   4  -10.50   10.50
   0   5   4    4.30    7.80
  -1  -5  -4  518.45   35.40
  -1  -5  -4  533.25   34.70
   1   5   4  486.75   35.30
   1   5   4  570.24   33.90
   1   5   4  550.44   33.90
   1   5   4  497.45   36.00
   1   5   4  551.84   35.90
   1   5   4  552.24   37.20
   1   5   4  458.65   32.70
  -2  -5  -4   63.09   14.00
  -2  -5  -4   66.99   13.60
   2   5   4   61.89   11.10
   2   5   4   42.20   16.80
   2   5   4   27.70   14.90
   2   5   4   57.09    9.70
   2   5   4   56.69   13.30
   2   5   4   33.30   15.10
   2   5   4   61.69   11.00
  -3  -5  -4   77.89   19.60
  -3  -5  -4  118.49   21.70
   3   5   4  117.39   24.10
   3   5   4   89.49   18.20
  -4  -5  -4  102.99   27.00
   4   5   4  101.09   29.50
   4   5   4   65.99   18.60
   4  -6  -4  177.78   39.40
  -4   6   4   77.89   43.90
  -4   6   4  133.29   31.90
  -4   6   4  178.18   26.80
   3  -6  -4   15.10   26.50
  -3   6   4  -15.60   15.50
  -3   6   4  -29.50   25.10
  -3   6   4    6.40   18.30
   2  -6  -4  502.85   43.70
  -2   6   4  590.64   42.30
  -2   6   4  498.25   33.80
  -2   6   4  594.04   41.60
   1  -6  -4  294.07   31.70
   1  -6  -4  338.77   24.20
  -1   6   4  310.97   30.20
  -1   6   4  347.67   31.50
  -1   6   4  382.96   31.30
  -1   6   4  301.17   28.20
   0  -6  -4  148.79   15.50
   0  -6  -4  114.99   20.00
   0   6   4  106.19   15.50
   0   6   4  115.19   18.60
   0   6   4  126.39   17.20
   0   6   4  116.89   16.30
   0   6   4  115.89   16.90
   0   6   4  133.89   16.40
   0   6   4  126.89   22.60
  -1  -6  -4  430.36   31.80
   1   6   4  421.26   31.10
   1   6   4  425.46   33.70
   1   6   4  443.86   33.50
   1   6   4  375.36   29.20
   1   6   4  377.86   31.90
   1   6   4  417.36   30.00
  -2  -6  -4    7.00   15.70
  -2  -6  -4   11.10   15.70
   2   6   4    3.00   17.00
   2   6   4   11.00   10.50
   2   6   4   -7.00    9.80
   2   6   4    0.40   14.10
  -3  -6  -4  107.19   26.70
   3   6   4   76.99   25.30
   3   6   4   19.90   18.90
  -4  -6  -4   32.70   29.80
   4   6   4   23.90   30.40
   3  -7  -4   -2.20   25.70
  -3   7   4  -56.29   21.60
  -3   7   4   47.00   37.50
  -3   7   4   11.60   19.70
   2  -7  -4  192.58   30.90
  -2   7   4  190.38   26.40
  -2   7   4  215.18   26.60
   1  -7  -4   -2.40   21.10
  -1   7   4   -7.50   17.90
  -1   7   4  -11.90   15.70
  -1   7   4  -14.80   15.50
   0   7   4   99.89   21.50
   0   7   4  140.99   22.20
   0   7   4  104.49   15.60
   0   7   4  160.38   20.00
   1   7   4  160.08   19.80
   1   7   4  141.09   19.20
   1   7   4  193.28   24.80
   2   7   4  -22.30   20.60
   2   7   4   32.20   15.00
   2   7   4  -27.30   21.50
   3   7   4   15.70   22.50
   3   7   4   27.20   25.40
   2  -8  -4  110.59   32.90
  -2   8   4   57.99   34.20
  -2   8   4  126.09   26.40
  -2   8   4  115.89   26.40
   1  -8  -4    5.80   26.80
  -1   8   4   -4.00   25.40
  -1   8   4   33.40   22.80
  -1   8   4   -8.60   20.40
   0   8   4  201.08   27.70
   0   8   4  167.08   28.40
   1   8   4  -14.90   19.30
   1   8   4   -1.10   23.30
   2   8   4   40.40   28.60
   2   8   4   57.69   31.00
   0   9  -5  -24.60   32.40
   0   9  -5   23.00   38.60
   0   9  -5    0.80   24.30
   2   8  -5   41.40   19.80
   2   8  -5   54.89   29.70
   2   8  -5   42.10   22.80
   1   8  -5   12.80   12.90
   1   8  -5   22.40   18.50
   1   8  -5   12.70   27.80
   1   8  -5   55.89   26.80
   0   8  -5   74.29   15.70
   0   8  -5   56.19   19.10
   0   8  -5   69.49   28.90
   0   8  -5   87.79   30.10
  -1   8  -5   89.79   25.00
  -1   8  -5   71.99   31.20
  -1   8  -5   58.29   28.50
  -2   8  -5   20.60   31.60
  -2   8  -5   28.70   22.80
  -2   8  -5   32.30   32.50
   2  -8   5  -19.40   18.30
   3   7  -5   36.70   26.90
   3   7  -5   23.20   20.50
   3   7  -5   14.00   20.20
   2   7  -5  147.49   29.10
   2   7  -5  125.89   19.10
   2   7  -5  118.39   20.50
   2   7  -5  119.89   15.80
   1   7  -5   -4.30    9.90
   1   7  -5  -16.40   18.80
   1   7  -5   34.70   17.80
   1   7  -5    6.70   12.70
   1   7  -5   14.30   19.70
   0   7  -5  260.37   20.50
   0   7  -5  184.48   28.10
   0   7  -5  247.08   26.40
   0   7  -5  219.78   22.50
   0   7  -5  267.37   37.60
  -1   7  -5  -17.70   26.50
  -1   7  -5    4.30    7.00
  -1   7  -5    8.80    9.90
  -1   7  -5   -4.40   21.70
   1  -7   5   16.80   14.90
  -2   7  -5   58.99   26.90
  -2   7  -5   37.20   20.40
  -2   7  -5   45.30   25.70
   2  -7   5   60.29   19.80
  -3   7  -5   49.00   32.00
  -3   7  -5   44.00   27.60
  -3   7  -5   30.10   20.70
   3  -7   5   79.19   21.80
   4   6  -5   10.20   20.20
   4   6  -5   -6.60   22.80
  -4  -6   5  -32.50   36.60
   3   6  -5   14.90   16.10
   3   6  -5   -2.70   15.20
  -3  -6   5  -22.30   26.60
  -3  -6   5   21.40   14.50
   2   6  -5   53.99   17.70
   2   6  -5   80.19   14.30
   2   6  -5   43.90   12.00
   2   6  -5   56.99   16.00
  -2  -6   5   56.89   14.10
   1   6  -5   90.19   14.40
   1   6  -5   84.49   14.20
   1   6  -5  100.19   13.20
   1   6  -5   82.19   16.90
   1   6  -5  117.39   20.30
  -1  -6   5  123.29   16.60
   0   6  -5  324.67   26.70
   0   6  -5  345.77   32.80
   0   6  -5  343.87   27.00
   0   6  -5  361.36   35.20
   0   6  -5  337.87   25.60
   0   6  -5  344.57   23.20
   0  -6   5  321.77   26.60
  -1   6  -5   48.40    6.60
  -1   6  -5   50.79   18.90
  -1   6  -5   46.10   10.00
  -1   6  -5   78.19   21.10
  -1   6  -5   43.70    9.90
  -1   6  -5   49.90    7.20
   1  -6   5   76.59   14.40
  -2   6  -5  465.25   24.20
  -2   6  -5  387.66   42.30
  -2   6  -5  349.17   38.50
  -2   6  -5  347.07   34.90
   2  -6   5  367.66   33.80
  -3   6  -5   20.70   25.80
  -3   6  -5   56.39   19.60
  -3   6  -5   10.80   21.50
   3  -6   5   25.40   18.90
  -4   6  -5   -1.30   22.70
  -4   6  -5   16.70   30.00
  -4   6  -5   48.10   35.60
   4  -6   5  -11.80   22.40
   5   5  -5   75.09   30.10
   5   5  -5    3.10   27.00
  -5  -5   5   -5.60   36.70
   4   5  -5   14.90   17.90
   4   5  -5   28.30   19.90
  -4  -5   5  -14.10   28.80
  -4  -5   5   35.40   14.00
   3   5  -5  196.58   27.10
   3   5  -5  261.97   27.30
   3   5  -5  242.78   25.20
  -3  -5   5  239.48   22.70
  -3  -5   5  253.47   57.89
   2   5  -5   19.20    9.20
   2   5  -5   25.40    7.80
   2   5  -5    8.70   13.70
   2   5  -5   14.00    9.30
  -2  -5   5   -0.50   14.20
  -2  -5   5    9.50   10.10
   1   5  -5  578.94   48.10
   1   5  -5  654.43   39.80
   1   5  -5  603.14   42.60
   1   5  -5  607.94   39.30
   1   5  -5  590.24   38.60
   1   5  -5  651.93   44.20
   1   5  -5  585.44   37.70
   1   5  -5  558.94   40.90
  -1  -5   5  614.84   40.20
  -1  -5   5  628.24   37.80
   0   5  -5  180.28   15.80
   0   5  -5  159.58   15.40
   0   5  -5  168.78   26.50
   0   5  -5  149.09   20.70
   0   5  -5  175.08   23.40
   0   5  -5  136.59   16.90
   0   5  -5  140.49   12.70
   0   5  -5  161.78   20.00
   0  -5   5  177.38   17.90
   0  -5   5  160.08   16.00
  -1   5  -5  412.36   34.40
  -1   5  -5  427.56   27.60
  -1   5  -5  462.45   36.20
  -1   5  -5  389.86   30.20
   1  -5   5  401.96   29.20
  -2   5  -5  689.73   49.70
  -2   5  -5  602.64   47.00
   2  -5   5  661.73   42.80
  -3   5  -5  -17.30   16.90
  -3   5  -5   25.60   17.20
  -3   5  -5   -2.20   19.30
   3  -5   5   16.40   13.20
  -4   5  -5  302.27   41.00
  -4   5  -5  232.28   29.40
  -4   5  -5  227.28   42.00
   4  -5   5  253.77   30.50
   5   4  -5  -26.50   23.10
   5   4  -5   -6.20   23.00
  -5  -4   5  -14.30   36.70
   4   4  -5   25.00   21.30
   4   4  -5   74.29   20.80
   4   4  -5   99.39   18.70
  -4  -4   5   78.59   14.70
  -4  -4   5   76.09   29.10
   3   4  -5  125.79   18.20
   3   4  -5  105.69   15.50
   3   4  -5  112.89   20.30
  -3  -4   5  123.39   16.30
  -3  -4   5  185.48   27.20
   2   4  -5    1.90    7.70
   2   4  -5   -1.20    4.90
   2   4  -5   -3.20   10.50
   2   4  -5   -4.10   11.90
   2   4  -5   -1.60    7.30
   2   4  -5   11.60   14.10
  -2  -4   5    5.30    8.00
  -2  -4   5   10.60   13.10
   1   4  -5 1357.06   79.89
   1   4  -5 1445.46   77.89
   1   4  -5 1419.96   82.09
   1   4  -5 1347.37   84.99
   1   4  -5 1364.46   81.69
   1   4  -5 1317.27   77.89
   1   4  -5 1427.56   79.59
  -1  -4   5 1301.87   77.49
  -1  -4   5 1443.06   84.99
  -1  -4   5 1370.16   79.59
   0   4  -5    2.70    7.60
   0   4  -5   -0.80    3.30
   0   4  -5   24.80   13.10
   0   4  -5    5.10    4.50
   0   4  -5    4.70    5.10
   0   4  -5   -7.20    8.00
   0   4  -5    4.60    7.00
   0  -4   5    4.40    5.40
   0  -4   5   -0.50    5.20
   0  -4   5   -2.00    6.70
  -1   4  -5  726.03   45.00
  -1   4  -5  644.34   41.10
  -1   4  -5  612.94   45.30
  -1   4  -5  694.43   42.10
  -1   4  -5  653.73   39.40
   1  -4   5  598.54   43.90
   1  -4   5  658.13   41.50
   1  -4   5  658.43   40.70
  -2   4  -5   50.59   11.60
  -2   4  -5   55.39   14.20
  -2   4  -5   62.79   12.50
  -2   4  -5   76.49   16.40
  -2   4  -5   62.49    7.80
   2  -4   5   76.79   17.60
   2  -4   5   43.40    6.80
   2  -4   5   43.30   10.10
  -3   4  -5  175.08   19.90
  -3   4  -5  185.48   24.80
  -3   4  -5  209.78   28.90
  -3   4  -5  208.58   13.60
   3  -4   5  188.58   21.00
  -4   4  -5  261.07   34.90
  -4   4  -5  248.48   42.60
  -4   4  -5  214.48   26.20
   4  -4   5  205.48   24.30
   4  -4   5  197.18   25.30
  -5   4  -5   47.90   28.20
  -5   4  -5    0.70   45.70
  -5   4  -5   13.70   22.00
   5  -4   5   39.30   26.70
   5   3  -5  -18.90   22.60
   5   3  -5  -31.30   19.60
  -5  -3   5  -39.80   28.40
  -5  -3   5  -31.80   22.50
  -5  -3   5    4.90   15.20
   4   3  -5   55.49   15.60
   4   3  -5   63.99   18.60
   4   3  -5   12.40   14.80
  -4  -3   5   73.99   23.00
  -4  -3   5   70.69   14.30
  -4  -3   5   56.59   32.70
   3   3  -5   -9.50   14.00
   3   3  -5   13.80    7.90
   3   3  -5   19.90   10.80
  -3  -3   5   26.20   11.60
  -3  -3   5   13.90   14.10
  -3  -3   5   21.30    9.40
   2   3  -5  703.33   45.00
   2   3  -5  629.84   46.50
   2   3  -5  752.82   50.49
   2   3  -5  769.52   46.40
   2   3  -5  692.83   41.30
   2   3  -5  762.02   45.10
  -2  -3   5  753.92   45.90
  -2  -3   5  772.32   45.00
  -2  -3   5  786.92   50.19
   1   3  -5  624.84   41.00
   1   3  -5  601.54   39.20
   1   3  -5  661.73   40.40
   1   3  -5  697.43   45.50
   1   3  -5  688.83   42.60
   1   3  -5  633.24   38.20
   1   3  -5  633.74   37.60
  -1  -3   5  628.34   38.20
  -1  -3   5  692.13   37.60
  -1  -3   5  685.03   39.50
  -1  -3   5  571.84   43.00
  -1  -3   5  635.04   39.80
   0   3  -5  592.94   33.00
   0   3  -5  637.24   38.60
   0   3  -5  583.94   35.20
   0   3  -5  545.35   35.90
   0   3  -5  563.74   35.20
   0   3  -5  526.75   39.60
   0  -3   5  620.74   35.40
   0  -3   5  628.24   36.50
   0  -3   5  570.44   35.10
  -1   3  -5 1944.81  111.49
  -1   3  -5 2001.00  111.99
  -1   3  -5 1884.21  110.79
  -1   3  -5 2087.19  114.29
  -1   3  -5 2031.30  115.29
   1  -3   5 2037.30  112.09
   1  -3   5 1953.60  110.29
   1  -3   5 1999.80  111.49
   1  -3   5 1947.41  114.19
  -2   3  -5  116.69   10.80
  -2   3  -5  124.69   17.00
  -2   3  -5  107.69   13.70
  -2   3  -5  131.99   17.70
   2  -3   5  103.49   11.40
   2  -3   5  103.19   19.50
   2  -3   5  132.69   14.70
   2  -3   5  159.58   19.90
  -3   3  -5  908.81   57.89
  -3   3  -5  989.30   65.59
  -3   3  -5 1112.99   66.99
  -3   3  -5 1044.60   61.09
  -3   3  -5 1002.00   60.99
   3  -3   5 1037.00   61.79
   3  -3   5 1059.59   58.99
   3  -3   5  995.90   58.79
  -4   3  -5   -9.60   25.00
  -4   3  -5   28.00   17.90
  -4   3  -5    2.10   11.20
   4  -3   5   -4.50   11.80
   4  -3   5   17.90   13.20
   4  -3   5    0.60   17.30
  -5   3  -5   -2.60   16.20
  -5   3  -5  -16.30   39.70
  -5   3  -5   44.80   24.80
   5  -3   5   37.00   21.30
   5  -3   5   15.30   19.00
   5   2  -5   27.60   20.40
   5   2  -5   27.50   19.10
  -5  -2   5   39.40   28.20
  -5  -2   5   22.40   24.00
  -5  -2   5    6.60   15.10
   4   2  -5   71.69   14.50
   4   2  -5   80.99   17.10
   4   2  -5   81.19   17.10
  -4  -2   5   70.29   17.20
  -4  -2   5  124.89   23.40
  -4  -2   5   83.69   14.30
   3   2  -5    5.10   18.10
   3   2  -5    6.50    7.90
   3   2  -5   10.70   13.40
   3   2  -5   14.40   10.40
   3   2  -5   13.20    9.60
  -3  -2   5    1.60   10.10
  -3  -2   5    2.40    8.80
  -3  -2   5  -11.00    9.60
  -3  -2   5   -2.10    9.90
   2   2  -5 2040.00  112.49
   2   2  -5 2001.70  115.79
   2   2  -5 1774.62  111.79
   2   2  -5 2070.39  113.19
   2   2  -5 1839.42  112.99
  -2  -2   5 2001.30  112.79
  -2  -2   5 1910.41  115.59
  -2  -2   5 2008.90  112.39
  -2  -2   5 2295.07  112.69
   1   2  -5   -2.20    4.20
   1   2  -5    1.30    7.10
   1   2  -5    5.10    4.80
   1   2  -5    4.00    3.70
   1   2  -5   -1.10    6.80
   1   2  -5    3.30    6.00
   1   2  -5    5.80    5.70
  -1  -2   5   -6.70    5.50
  -1  -2   5    0.60    3.20
  -1  -2   5    0.90    5.00
  -1  -2   5    7.50    5.80
  -1  -2   5    0.20    4.60
   0   2  -5  406.46   32.40
   0   2  -5  524.55   31.20
   0   2  -5  540.35   28.60
   0   2  -5  571.04   33.80
   0   2  -5  499.25   32.60
   0   2  -5  471.95   30.50
   0  -2   5  509.35   32.80
   0  -2   5  486.75   28.40
   0  -2   5  467.85   30.90
   0  -2   5  511.65   30.00
  -1   2  -5  410.66   25.80
  -1   2  -5  376.26   28.00
  -1   2  -5  408.66   25.80
  -1   2  -5  405.56   26.20
  -1   2  -5  412.46   28.40
   1  -2   5  396.36   25.80
   1  -2   5  401.36   25.70
   1  -2   5  394.96   25.70
   1  -2   5  432.36   29.30
  -2   2  -5  200.38   20.30
  -2   2  -5  173.18   16.10
  -2   2  -5  197.98   18.00
  -2   2  -5  196.98   15.10
  -2   2  -5  195.18   19.40
   2  -2   5  188.18   21.20
   2  -2   5  179.78   13.40
   2  -2   5  217.18   13.90
   2  -2   5  216.18   21.90
  -3   2  -5  272.97   25.00
  -3   2  -5  266.47   24.00
  -3   2  -5  258.57   20.30
  -3   2  -5  276.67   29.60
  -3   2  -5  202.78   21.30
  -3   2  -5  211.88   19.30
   3  -2   5  259.77   21.20
   3  -2   5  244.58   27.80
   3  -2   5  257.87   22.20
   3  -2   5  274.17   27.50
   3  -2   5  300.67   19.90
  -4   2  -5    1.60   19.50
  -4   2  -5   50.59   11.20
  -4   2  -5   51.59   10.90
  -4   2  -5   61.39   13.40
  -4   2  -5   52.39   21.10
   4  -2   5   54.29   13.90
   4  -2   5   82.49   13.70
   4  -2   5   55.09   14.30
  -5   2  -5   72.09   41.60
  -5   2  -5   97.39   16.80
  -5   2  -5   43.00   25.70
   5  -2   5  108.79   21.90
   5  -2   5  110.89   21.70
   6   1  -5  -29.20   25.00
   6   1  -5  -11.60   30.60
  -6  -1   5  -37.20   36.40
  -6  -1   5    4.80   31.00
   5   1  -5   41.00   20.10
   5   1  -5   20.40   16.60
  -5  -1   5   16.10   19.80
  -5  -1   5   29.40   18.70
  -5  -1   5    2.20   23.20
   4   1  -5  100.99   16.70
   4   1  -5  118.09   18.80
   4   1  -5   91.69   14.30
  -4  -1   5   92.99   20.10
  -4  -1   5   60.79   14.30
  -4  -1   5   99.09   16.90
   3   1  -5  130.19   23.60
   3   1  -5  125.99   14.80
   3   1  -5  110.89   15.40
   3   1  -5  152.48   17.70
  -3  -1   5  111.19   17.00
  -3  -1   5  157.28   18.40
  -3  -1   5  125.39   16.30
  -3  -1   5  131.99   15.60
   2   1  -5  612.24   41.90
   2   1  -5  691.73   41.20
   2   1  -5  599.14   40.90
   2   1  -5  721.43   40.70
   2   1  -5  667.73   44.50
   2   1  -5  729.33   37.80
  -2  -1   5  679.83   43.30
  -2  -1   5  634.64   41.30
  -2  -1   5  690.73   41.70
  -2  -1   5  698.23   38.10
  -2  -1   5  617.94   40.50
   1   1  -5  135.59   11.50
   1   1  -5  122.79   11.30
   1   1  -5  149.09   11.60
   1   1  -5  154.18   15.90
   1   1  -5  129.79   11.60
  -1  -1   5  131.69   11.80
  -1  -1   5  126.79   13.50
  -1  -1   5  104.29   12.90
  -1  -1   5  121.89   11.40
   0   1  -5 8235.88  435.96
   0   1  -5 7880.31  434.76
   0   1  -5 7988.40  434.26
   0   1  -5 7456.45  434.56
   0   1  -5 8084.49  433.86
   0  -1   5 8360.86  434.86
   0  -1   5 8298.17  434.86
   0  -1   5 8034.20  434.26
   0  -1   5 7717.33  433.56
   0  -1   5 7723.13  435.46
  -1   1  -5  167.78   14.50
  -1   1  -5  190.18   17.40
  -1   1  -5  165.58   14.80
   1  -1   5  201.68   14.90
   1  -1   5  205.78   17.40
   1  -1   5  196.98   13.80
   1  -1   5  164.78   14.10
   1  -1   5  177.58   12.40
  -2   1  -5 1215.08   69.99
  -2   1  -5 1113.79   66.59
  -2   1  -5 1203.98   68.09
  -2   1  -5 1248.18   66.09
  -2   1  -5 1336.27   69.39
   2  -1   5 1050.59   65.89
   2  -1   5 1210.78   67.59
   2  -1   5 1127.49   66.69
   2  -1   5 1168.18   69.59
   2  -1   5 1098.39   65.89
   2  -1   5 1076.49   68.29
  -3   1  -5  831.22   51.89
  -3   1  -5  834.52   50.49
  -3   1  -5  765.22   55.29
  -3   1  -5  889.61   50.69
  -3   1  -5  855.91   54.49
   3  -1   5  854.11   52.49
   3  -1   5  944.41   56.19
   3  -1   5  910.01   52.29
   3  -1   5  846.12   57.19
   3  -1   5  982.80   53.29
  -4   1  -5   10.20    9.80
  -4   1  -5   -3.70    8.70
  -4   1  -5   45.00   21.50
  -4   1  -5    7.00   14.30
  -4   1  -5   11.50    7.60
   4  -1   5   -5.50   11.50
   4  -1   5   -1.50   11.30
   4  -1   5   -2.30   11.20
  -5   1  -5   18.90   22.80
  -5   1  -5   23.20   31.70
   5  -1   5   -8.90   29.10
   6   0  -5   44.50   21.40
   6   0  -5    2.50   32.30
  -6   0   5  -14.30   30.80
  -6   0   5   18.50   36.00
   5   0  -5  178.08   29.50
   5   0  -5  201.98   22.70
  -5   0   5  181.68   26.80
  -5   0   5  191.18   33.40
   4   0  -5    6.80   12.00
   4   0  -5    4.80   12.10
   4   0  -5   -7.50   13.30
   4   0  -5   14.60    9.70
  -4   0   5   -5.00   13.60
  -4   0   5   -2.10   12.30
  -4   0   5   -8.30   11.30
   3   0  -5 1281.97   72.29
   3   0  -5 1073.89   72.99
   3   0  -5 1219.08   72.39
   3   0  -5 1263.77   71.09
  -3   0   5 1248.18   75.19
  -3   0   5 1292.87   68.49
  -3   0   5 1263.47   71.59
  -3   0   5 1171.28   73.09
  -3   0   5 1211.18   68.69
  -3   0   5 1243.98   73.99
   2   0  -5  995.80   58.99
   2   0  -5 1016.20   58.69
   2   0  -5 1083.29   60.79
   2   0  -5 1069.29   64.29
   2   0  -5 1016.60   60.79
  -2   0   5 1140.09   59.39
  -2   0   5  972.00   60.89
  -2   0   5  998.60   57.79
  -2   0   5  930.11   60.89
  -2   0   5 1027.70   60.49
   1   0  -5 1184.08   70.59
   1   0  -5 1296.17   70.09
   1   0  -5 1237.28   71.59
   1   0  -5 1215.78   71.89
   1   0  -5 1227.68   70.99
  -1   0   5 1269.47   70.19
  -1   0   5 1225.38   71.19
  -1   0   5 1307.17   71.49
  -1   0   5 1250.17   71.69
   0   0  -5  458.05   28.00
   0   0  -5  449.86   28.70
   0   0  -5  488.45   28.70
   0   0  -5  501.45   29.10
   0   0  -5  469.65   28.90
   0   0  -5  459.45   28.50
   0   0   5  490.65   29.00
   0   0   5  423.66   28.20
   0   0   5  475.75   28.80
   0   0   5  467.15   28.70
   0   0   5  428.86   28.30
   0   0   5  460.45   28.70
  -1   0  -5  735.83   42.40
  -1   0  -5  743.13   43.20
  -1   0  -5  702.13   42.40
  -1   0  -5  743.93   43.70
  -1   0  -5  787.12   44.80
   1   0   5  682.93   42.50
   1   0   5  748.63   42.10
   1   0   5  716.93   44.00
   1   0   5  755.72   43.30
   1   0   5  684.03   43.50
  -2   0  -5 1883.71  101.99
  -2   0  -5 1822.42   99.59
  -2   0  -5 1734.23  102.99
   2   0   5 1932.61  103.59
   2   0   5 1749.92  101.09
   2   0   5 1736.43  101.29
   2   0   5 1795.22  101.39
   2   0   5 1749.22  101.19
   2   0   5 1781.92  100.89
  -3   0  -5   38.50   11.80
  -3   0  -5   61.89    7.30
  -3   0  -5   52.09   12.20
  -3   0  -5   38.30    6.60
  -3   0  -5   58.79   10.60
  -3   0  -5   43.90   17.10
   3   0   5   49.90   17.50
   3   0   5   40.90   10.10
   3   0   5   36.90   10.70
   3   0   5   84.39   14.80
   3   0   5   39.00   10.30
  -4   0  -5  760.52   54.69
  -4   0  -5  827.02   61.09
  -4   0  -5  774.62   50.49
  -4   0  -5  709.43   47.00
   4   0   5  713.73   53.49
   4   0   5  564.34   52.69
   4   0   5  807.02   49.50
   4   0   5  737.03   47.10
  -5   0  -5   -2.70   22.60
  -5   0  -5  -17.20   26.10
   5   0   5   24.50   17.20
   5   0   5   -0.50   22.30
   6  -1  -5    9.10   33.10
  -6   1   5   19.10   35.30
  -6   1   5    8.80   28.70
  -6   1   5    7.20   30.10
   5  -1  -5   24.50   14.20
   5  -1  -5    9.10   23.30
  -5   1   5   18.50   10.60
  -5   1   5   -7.20   28.00
  -5   1   5   14.90   16.40
  -5   1   5  -26.60   22.70
   4  -1  -5   56.79   16.80
   4  -1  -5   34.50   10.40
   4  -1  -5   75.09   14.70
  -4   1   5   35.70   12.10
  -4   1   5   79.79   15.00
  -4   1   5   34.50    8.30
  -4   1   5   35.50   10.40
  -4   1   5   49.20   16.50
   3  -1  -5  409.66   31.70
   3  -1  -5  437.86   28.90
   3  -1  -5  411.66   28.80
   3  -1  -5  325.67   39.10
   3  -1  -5  499.05   33.10
  -3   1   5  430.46   33.60
  -3   1   5  422.46   27.70
  -3   1   5  454.55   29.10
  -3   1   5  441.46   27.60
  -3   1   5  528.65   34.40
  -3   1   5  452.55   31.70
   2  -1  -5  186.98   15.10
   2  -1  -5  239.68   19.50
   2  -1  -5  221.68   18.90
   2  -1  -5  252.67   17.00
  -2   1   5  220.58   15.90
  -2   1   5  209.88   18.20
  -2   1   5  238.28   18.80
  -2   1   5  218.58   16.80
  -2   1   5  253.07   20.90
   1  -1  -5 5340.67  302.07
   1  -1  -5 5618.44  303.87
   1  -1  -5 5050.69  301.67
   1  -1  -5 5787.22  304.17
  -1   1   5 5237.08  303.97
  -1   1   5 5930.21  303.37
  -1   1   5 5660.63  303.57
  -1   1   5 5298.67  305.07
  -1   1   5 6047.50  305.17
   0  -1  -5   22.10    6.00
   0  -1  -5   10.90    6.60
   0  -1  -5   22.70    8.80
   0  -1  -5   -3.50    5.50
   0  -1  -5   37.30    7.60
   0  -1  -5   38.60    8.00
   0   1   5    5.50    6.90
   0   1   5   17.60    7.10
   0   1   5   14.10    5.00
   0   1   5   16.60    6.90
   0   1   5   22.00    6.50
   0   1   5   12.20    3.40
  -1  -1  -5  249.88   19.10
  -1  -1  -5  317.37   21.10
  -1  -1  -5  274.67   20.10
  -1  -1  -5  277.17   20.20
  -1  -1  -5  299.27   19.80
   1   1   5  250.27   20.10
   1   1   5  271.97   20.40
   1   1   5  328.37   20.20
   1   1   5  278.37   20.00
  -2  -1  -5 1067.39   66.29
  -2  -1  -5 1132.09   62.69
  -2  -1  -5 1137.79   65.59
  -2  -1  -5 1153.48   65.09
  -2  -1  -5 1101.99   66.59
   2   1   5 1162.18   66.39
   2   1   5 1030.60   65.69
   2   1   5 1022.20   65.49
   2   1   5 1146.99   66.29
   2   1   5 1129.09   67.19
   2   1   5 1165.18   62.39
   2   1   5 1250.17   64.59
  -3  -1  -5   57.19   12.90
  -3  -1  -5   52.59   11.50
  -3  -1  -5   76.09   13.40
  -3  -1  -5   97.89   15.30
   3   1   5   79.09   17.90
   3   1   5   64.99   12.70
   3   1   5   44.40   12.30
   3   1   5   66.69   11.60
   3   1   5   55.49   10.90
   3   1   5   65.79   14.00
  -4  -1  -5  102.69   15.80
  -4  -1  -5   63.19   17.90
  -4  -1  -5   96.09   20.80
  -4  -1  -5   75.69   18.20
   4   1   5   45.10   20.00
   4   1   5  100.19   14.50
   4   1   5   78.59   17.30
  -5  -1  -5   19.10   24.20
  -5  -1  -5   30.20   26.80
   5   1   5   31.50   16.20
   5   1   5   -7.10   23.20
   5  -2  -5  -10.10   23.10
   5  -2  -5   35.50   14.70
  -5   2   5   22.20   16.30
  -5   2   5    3.80   11.40
  -5   2   5   23.00   28.70
  -5   2   5   36.50   23.70
   4  -2  -5  188.28   21.50
   4  -2  -5  161.98   18.50
   4  -2  -5  166.48   22.40
  -4   2   5  141.89   20.40
  -4   2   5  136.19   23.70
  -4   2   5  130.09   16.50
  -4   2   5  125.29   17.00
   3  -2  -5  562.34   39.20
   3  -2  -5  579.34   36.30
   3  -2  -5  532.85   35.70
   3  -2  -5  565.24   40.40
   3  -2  -5  588.54   42.90
  -3   2   5  577.64   41.60
  -3   2   5  572.34   42.40
  -3   2   5  519.85   35.70
  -3   2   5  593.34   36.80
  -3   2   5  610.04   40.30
  -3   2   5  613.04   35.70
   2  -2  -5  319.67   19.60
   2  -2  -5  349.17   23.20
   2  -2  -5  322.07   26.60
   2  -2  -5  365.06   27.00
   2  -2  -5  306.47   24.70
   2  -2  -5  291.37   19.30
  -2   2   5  357.16   22.90
  -2   2   5  312.67   22.70
  -2   2   5  361.26   25.60
  -2   2   5  379.56   23.20
  -2   2   5  344.67   27.60
  -2   2   5  324.97   25.60
   1  -2  -5 1403.36   79.89
   1  -2  -5 1332.67   78.89
   1  -2  -5 1198.18   80.69
   1  -2  -5 1422.56   79.29
  -1   2   5 1368.96   79.19
  -1   2   5 1399.46   80.19
  -1   2   5 1501.45   79.29
  -1   2   5 1457.45   79.49
  -1   2   5 1476.05   81.69
   0  -2  -5    1.80    3.60
   0  -2  -5    2.30    6.10
   0  -2  -5    4.10    5.60
   0  -2  -5    0.70    5.00
   0  -2  -5    2.20    5.20
   0   2   5    8.10    6.00
   0   2   5    8.10    4.70
   0   2   5    4.30    7.60
   0   2   5    1.10    2.30
   0   2   5    3.90    4.90
   0   2   5    6.10    5.80
   0   2   5    7.70    4.60
  -1  -2  -5 2397.36  130.29
  -1  -2  -5 2277.67  132.19
  -1  -2  -5 2477.05  131.19
  -1  -2  -5 2311.47  130.59
  -1  -2  -5 2539.85  128.99
   1   2   5 2221.28  130.69
   1   2   5 2233.38  130.69
   1   2   5 2444.76  130.39
   1   2   5 2080.09  131.49
   1   2   5 2387.86  129.19
  -2  -2  -5    4.80    7.70
  -2  -2  -5    6.70    5.70
  -2  -2  -5   12.70    9.20
  -2  -2  -5    0.70    7.50
   2   2   5   10.70    9.90
   2   2   5  -12.00   10.20
   2   2   5    7.30    7.20
   2   2   5    7.80    3.30
   2   2   5   -0.80    5.00
   2   2   5   12.70    7.90
  -3  -2  -5  246.38   24.70
  -3  -2  -5  298.87   23.80
  -3  -2  -5  267.67   26.20
  -3  -2  -5  308.17   23.90
   3   2   5  280.27   25.60
   3   2   5  332.47   24.30
   3   2   5  266.47   24.20
   3   2   5  253.37   27.10
  -4  -2  -5   70.29   21.60
  -4  -2  -5   49.30   19.00
  -4  -2  -5   67.89   17.90
  -4  -2  -5   95.19   19.30
   4   2   5   82.59   14.80
   4   2   5   33.80   18.70
  -5  -2  -5   27.70   24.90
  -5  -2  -5  -28.30   24.70
   5   2   5  -15.00   23.90
   5   2   5  -13.10   15.30
   5  -3  -5  -34.20   27.10
  -5   3   5    8.00   27.10
  -5   3   5   38.50   16.00
  -5   3   5   29.70   28.20
  -5   3   5   29.00   17.80
   4  -3  -5  298.27   37.70
   4  -3  -5  280.27   26.80
   4  -3  -5  334.07   23.90
  -4   3   5  305.57   25.70
  -4   3   5  342.47   37.00
  -4   3   5  329.87   34.20
   3  -3  -5   18.10    7.90
   3  -3  -5   16.80   13.30
   3  -3  -5   10.40    6.40
   3  -3  -5   27.50   18.30
  -3   3   5   12.80    8.30
  -3   3   5   16.40   14.40
  -3   3   5   18.90   11.60
  -3   3   5   20.80   10.00
   2  -3  -5 1249.68   74.29
   2  -3  -5 1269.97   74.89
   2  -3  -5 1298.67   69.89
   2  -3  -5 1212.78   72.39
  -2   3   5 1237.98   75.79
  -2   3   5 1180.68   71.39
  -2   3   5 1182.98   71.09
  -2   3   5 1122.19   74.19
  -2   3   5 1257.87   72.79
   1  -3  -5  381.06   24.80
   1  -3  -5  373.76   26.80
   1  -3  -5  404.46   29.70
   1  -3  -5  362.86   25.50
  -1   3   5  378.26   25.70
  -1   3   5  373.16   30.10
  -1   3   5  371.56   26.10
  -1   3   5  381.36   26.40
   0  -3  -5 1269.57   75.29
   0  -3  -5 1258.97   75.59
   0  -3  -5 1523.45   73.89
   0  -3  -5 1308.47   77.99
   0   3   5 1288.27   75.69
   0   3   5 1283.77   75.79
   0   3   5 1309.07   76.09
   0   3   5 1309.47   73.69
   0   3   5 1327.57   78.59
  -1  -3  -5 1266.37   76.49
  -1  -3  -5 1264.17   74.69
  -1  -3  -5 1374.66   79.39
  -1  -3  -5 1310.57   75.79
  -1  -3  -5 1319.37   76.89
   1   3   5 1405.76   77.49
   1   3   5 1377.26   75.39
   1   3   5 1374.36   76.49
   1   3   5 1274.97   78.89
  -2  -3  -5    3.80    8.00
  -2  -3  -5   -3.00    8.90
  -2  -3  -5  -13.20    8.00
  -2  -3  -5   -0.40    5.40
   2   3   5  -10.40   12.10
   2   3   5   -5.40    9.80
   2   3   5   -1.40    8.30
   2   3   5   -0.50    4.50
   2   3   5   16.10   12.60
   2   3   5   -0.50    5.10
  -3  -3  -5  340.67   29.80
  -3  -3  -5  383.66   27.50
  -3  -3  -5  335.97   28.40
  -3  -3  -5  334.87   28.80
   3   3   5  396.06   27.40
   3   3   5  342.37   30.60
   3   3   5  346.67   29.70
  -4  -3  -5   15.20   16.30
  -4  -3  -5    5.80   15.40
  -4  -3  -5    0.70   19.20
   4   3   5   -2.90   13.60
   4   3   5   23.10   22.40
  -5  -3  -5   29.60   30.10
   5   3   5   -0.50   25.30
  -5   4   5  131.09   37.90
  -5   4   5   97.89   23.30
  -5   4   5  139.79   32.40
   4  -4  -5  131.69   30.40
  -4   4   5  119.59   27.60
  -4   4   5  127.79   21.00
  -4   4   5   75.99   24.40
   3  -4  -5   30.20    7.10
   3  -4  -5   25.40   16.60
  -3   4   5   17.60    7.20
  -3   4   5   43.30   14.00
  -3   4   5    1.90   16.80
  -3   4   5   20.10    9.70
   2  -4  -5 1253.27   82.19
   2  -4  -5 1317.27   75.79
   2  -4  -5 1316.07   80.99
  -2   4   5 1489.95   77.69
  -2   4   5 1245.68   78.39
  -2   4   5 1297.97   79.49
  -2   4   5 1506.85   88.79
   1  -4  -5   -5.40    5.50
   1  -4  -5   -9.50   10.20
   1  -4  -5    1.10    9.00
   1  -4  -5   10.60   10.60
  -1   4   5   -9.00    6.80
  -1   4   5  -10.30    8.50
  -1   4   5    5.20    6.80
  -1   4   5    9.90    8.90
  -1   4   5   24.50   13.80
  -1   4   5    8.20    9.50
   0  -4  -5 1075.89   65.99
   0  -4  -5 1116.69   65.59
   0  -4  -5 1078.19   68.89
   0   4   5 1149.08   65.99
   0   4   5 1157.18   66.79
   0   4   5 1083.19   66.49
   0   4   5 1106.49   63.59
   0   4   5 1222.78   64.89
   0   4   5 1123.29   69.79
  -1  -4  -5   35.10   10.50
  -1  -4  -5   54.89   10.00
   1   4   5   59.39   10.70
   1   4   5   40.40   14.10
   1   4   5   51.79    9.40
   1   4   5   48.10   12.20
   1   4   5   47.40   10.90
  -2  -4  -5  219.38   22.80
  -2  -4  -5  254.87   22.60
  -2  -4  -5  216.28   21.60
   2   4   5  251.97   25.80
   2   4   5  253.47   23.40
  -3  -4  -5  363.66   33.60
  -3  -4  -5  395.56   35.90
  -3  -4  -5  493.15   30.80
  -3  -4  -5  411.16   33.80
   3   4   5  405.76   34.50
   3   4   5  402.26   37.30
  -4  -4  -5   13.20   19.40
  -4  -4  -5  -13.80   17.60
  -4  -4  -5    7.40   24.00
   4   4   5   41.60   16.30
   4   4   5   -2.30   22.60
  -5  -4  -5   16.20   32.20
   5   4   5   13.50   28.70
   4  -5  -5   20.40   28.30
  -4   5   5   25.70   24.60
  -4   5   5   -4.80   27.70
  -4   5   5   10.10   17.20
   3  -5  -5  390.06   41.80
  -3   5   5  384.36   33.10
  -3   5   5  450.75   37.80
  -3   5   5  267.27   41.00
   2  -5  -5  376.46   36.80
   2  -5  -5  381.16   24.40
   2  -5  -5  371.96   35.10
  -2   5   5  370.96   29.70
  -2   5   5  339.57   30.30
  -2   5   5  358.46   27.40
   1  -5  -5  531.15   31.90
   1  -5  -5  423.66   36.40
  -1   5   5  487.55   34.80
  -1   5   5  478.55   34.40
  -1   5   5  480.35   36.30
   0  -5  -5  644.64   40.60
   0  -5  -5  620.74   45.20
   0   5   5  649.04   39.80
   0   5   5  639.44   42.20
   0   5   5  581.14   40.90
   0   5   5  664.23   41.40
   0   5   5  607.64   42.50
   0   5   5  662.53   38.20
  -1  -5  -5   33.90   10.10
  -1  -5  -5   38.00   11.40
   1   5   5   27.60   14.40
   1   5   5   23.30    7.10
   1   5   5   18.10    6.70
   1   5   5   14.20    9.40
   1   5   5   27.10   11.20
  -2  -5  -5  314.57   28.30
   2   5   5  332.47   29.30
   2   5   5  349.07   22.90
   2   5   5  272.37   21.00
   2   5   5  410.26   40.60
   2   5   5  306.97   23.10
  -3  -5  -5   33.70   17.50
  -3  -5  -5   -1.70   18.50
   3   5   5   20.70   18.40
   3   5   5   21.60   16.50
  -4  -5  -5   35.00   29.50
   4   5   5   64.39   21.10
   4   5   5  102.09   30.90
   4  -6  -5    3.70   33.10
  -4   6   5  -29.10   19.60
  -4   6   5  -44.80   35.10
  -4   6   5   31.10   28.40
   3  -6  -5  278.57   38.80
  -3   6   5  271.27   33.70
  -3   6   5  279.67   37.80
  -3   6   5  158.68   37.40
   2  -6  -5   -4.30    7.40
   2  -6  -5  -21.00   17.80
  -2   6   5  -11.00   16.20
  -2   6   5  -31.60   17.40
  -2   6   5   25.90   15.30
   1  -6  -5  428.66   57.49
   1  -6  -5  340.27   26.50
  -1   6   5  378.66   33.00
  -1   6   5  380.36   36.40
  -1   6   5  397.66   32.70
   0  -6  -5  163.78   29.30
   0  -6  -5  194.98   19.90
   0   6   5  224.98   25.50
   0   6   5  201.78   18.90
   0   6   5  178.68   23.90
   0   6   5  167.98   20.30
   0   6   5  169.68   22.40
  -1  -6  -5   29.20   12.40
   1   6   5   16.80    9.30
   1   6   5   32.60   15.20
   1   6   5   44.70   12.70
   1   6   5   49.70   10.20
   1   6   5   44.30   16.70
  -2  -6  -5  164.58   23.50
  -2  -6  -5  122.39   22.20
   2   6   5  114.29   15.00
   2   6   5   83.89   22.80
  -3  -6  -5   -6.00   25.10
   3   6   5   15.80   23.30
   3   6   5   23.50   21.00
   3  -7  -5  131.29   31.60
  -3   7   5   70.89   27.20
  -3   7   5  108.19   42.10
  -3   7   5  120.39   23.90
   2  -7  -5   31.10   25.60
  -2   7   5   18.50   26.50
  -2   7   5    5.60   20.50
  -2   7   5    2.40   21.00
   1  -7  -5  412.46   46.00
  -1   7   5  359.76   38.90
  -1   7   5  368.16   38.30
   0  -7  -5    9.40   14.50
   0   7   5    5.60   17.70
   0   7   5    1.10   15.60
   0   7   5    5.80   15.20
  -1  -7  -5  223.48   27.00
   1   7   5  251.67   28.70
   1   7   5  234.48   28.00
   2   7   5   77.69   25.40
   2   7   5   83.89   27.00
  -3  -7  -5   75.39   33.60
   3   7   5   -2.10   26.80
   3   7   5   49.70   28.50
   2  -8  -5  138.19   35.20
  -2   8   5  185.38   39.20
  -2   8   5  115.99   32.30
   1  -8  -5  106.89   31.50
  -1   8   5  113.19   24.60
  -1   8   5   43.90   25.80
   0   8   5   27.20   24.00
   0   8   5   41.30   23.80
   1   8   5   93.39   24.00
   1   8   5   68.99   27.40
   2   8  -6   12.60   28.60
   2   8  -6    5.00   17.30
   2   8  -6  -11.20   23.00
   1   8  -6   49.90   27.00
   1   8  -6   49.70   14.90
   1   8  -6   26.30   19.90
   1   8  -6   80.89   32.40
   0   8  -6    6.00   15.10
   0   8  -6   -7.90   26.90
   0   8  -6   29.50   29.50
  -1   8  -6   36.20   29.50
  -1   8  -6   42.60   31.50
  -1   8  -6   80.99   24.70
   1  -8   6   46.20   20.70
  -2   8  -6   42.80   24.20
  -2   8  -6  -27.40   32.90
  -2   8  -6   13.10   30.10
   2  -8   6   13.60   19.60
   3   7  -6  -10.60   20.90
   3   7  -6   19.40   26.60
   3   7  -6    0.30   19.70
   2   7  -6   12.90   23.60
   2   7  -6    8.90   11.30
   2   7  -6   24.70   14.60
   2   7  -6   23.20   18.60
   1   7  -6  110.89   28.90
   1   7  -6  110.09   18.90
   1   7  -6  196.58   29.30
   1   7  -6  109.99   15.10
   0   7  -6   44.00   22.70
   0   7  -6   19.80    8.40
   0   7  -6   27.70   25.10
   0   7  -6   28.20   12.00
  -1   7  -6  239.08   23.60
  -1   7  -6  338.47   41.10
  -1   7  -6  262.67   38.60
   1  -7   6  260.17   32.40
  -2   7  -6   -2.00   18.70
  -2   7  -6  -53.79   25.00
  -2   7  -6   26.60   28.30
   2  -7   6    4.80   19.10
  -3   7  -6  -11.80   30.20
  -3   7  -6  -29.60   29.50
  -3   7  -6   31.10   22.60
   3  -7   6   20.40   22.50
   4   6  -6   38.30   24.10
   4   6  -6   62.59   26.70
  -4  -6   6   94.49   38.90
  -4  -6   6   90.79   28.70
   3   6  -6   -3.00   15.70
   3   6  -6  -18.00   15.40
  -3  -6   6   -0.30   28.10
  -3  -6   6  -42.50   15.00
   2   6  -6   93.39   15.60
   2   6  -6  158.68   26.30
   2   6  -6  107.79   18.90
   2   6  -6  108.99   16.70
  -2  -6   6  149.99   19.30
   1   6  -6   53.79   10.10
   1   6  -6   32.90   12.00
   1   6  -6   37.80   14.50
   1   6  -6   52.19   13.90
   1   6  -6   40.70   16.40
  -1  -6   6   49.70   10.00
  -1  -6   6   52.19   14.40
   0   6  -6  403.06   37.00
   0   6  -6  350.56   26.40
   0   6  -6  344.47   24.10
   0   6  -6  399.46   38.40
   0   6  -6  386.46   28.00
   0  -6   6  389.16   28.70
  -1   6  -6  380.36   28.70
  -1   6  -6  445.96   38.50
   1  -6   6  411.66   32.20
  -2   6  -6   40.20   24.50
  -2   6  -6   -1.40   24.70
  -2   6  -6   12.90    8.40
  -2   6  -6   13.50    7.40
   2  -6   6   -8.30   14.60
  -3   6  -6  225.18   35.70
  -3   6  -6  169.48   33.50
  -3   6  -6  269.27   30.90
   3  -6   6  222.18   28.70
  -4   6  -6   47.20   23.10
  -4   6  -6    4.90   32.50
  -4   6  -6   54.59   36.40
   4  -6   6   52.19   23.90
   5   5  -6    0.30   27.90
   5   5  -6   29.30   29.50
  -5  -5   6   -9.40   43.30
   4   5  -6   34.60   20.60
   4   5  -6   -4.50   20.60
  -4  -5   6   12.60   32.50
  -4  -5   6   10.20   15.40
   3   5  -6    9.00   12.40
   3   5  -6   23.90   15.20
  -3  -5   6   18.70   12.90
  -3  -5   6   18.50   22.70
   2   5  -6  240.98   22.10
   2   5  -6  266.27   24.00
   2   5  -6  232.88   27.60
   2   5  -6  217.78   28.60
   2   5  -6  244.88   19.80
  -2  -5   6  289.37   34.00
  -2  -5   6  264.07   23.50
   1   5  -6   60.79    9.50
   1   5  -6   56.29   11.70
   1   5  -6   63.39   11.90
   1   5  -6   50.59   14.70
   1   5  -6   58.09   12.20
   1   5  -6   42.60   12.90
  -1  -5   6   60.49   10.10
  -1  -5   6   47.30   12.30
   0   5  -6  715.63   44.50
   0   5  -6  700.13   45.50
   0   5  -6  707.83   51.09
   0   5  -6  723.93   41.30
   0   5  -6  829.82   42.90
   0   5  -6  734.43   49.80
   0  -5   6  676.83   46.20
   0  -5   6  633.04   43.70
  -1   5  -6    1.90   13.50
  -1   5  -6    1.30    8.50
  -1   5  -6   19.70   13.90
   1  -5   6   21.90    8.50
  -2   5  -6  232.18   28.80
  -2   5  -6  191.78   29.10
  -2   5  -6  184.08   16.90
   2  -5   6  205.78   21.30
  -3   5  -6  256.57   26.70
  -3   5  -6  169.28   33.30
  -3   5  -6  162.88   29.00
   3  -5   6  179.78   23.70
  -4   5  -6   40.90   20.80
  -4   5  -6   51.49   27.30
  -4   5  -6   40.90   34.50
   4  -5   6   32.00   19.90
   5   4  -6  -10.00   24.10
   5   4  -6   60.39   25.30
  -5  -4   6   11.00   35.00
   4   4  -6    7.80   17.20
   4   4  -6    4.80   28.60
   4   4  -6    8.30   17.30
  -4  -4   6   32.10   28.20
  -4  -4   6   -2.40   14.40
   3   4  -6  167.98   23.80
   3   4  -6  130.79   17.90
   3   4  -6  146.79   19.00
  -3  -4   6  128.39   25.20
  -3  -4   6  102.59   15.00
   2   4  -6  123.49   12.30
   2   4  -6  128.09   18.30
   2   4  -6  124.09   15.30
   2   4  -6  124.09   15.90
  -2  -4   6  145.49   23.20
  -2  -4   6  103.89   14.70
  -2  -4   6  109.79   14.10
  -2  -4   6   98.79   10.90
   1   4  -6  296.07   24.60
   1   4  -6  303.37   20.40
   1   4  -6  284.17   27.00
   1   4  -6  282.17   20.70
   1   4  -6  284.47   22.40
   1   4  -6  296.47   25.50
   1   4  -6  322.27   30.40
  -1  -4   6  281.47   22.90
  -1  -4   6  257.67   19.40
   0   4  -6 1412.26   79.19
   0   4  -6 1216.98   75.79
   0   4  -6 1137.99   71.89
   0   4  -6 1284.97   74.89
   0   4  -6 1305.27   74.89
   0   4  -6 1412.86   81.09
   0   4  -6 1318.97   71.79
   0  -4   6 1332.07   74.89
   0  -4   6 1304.27   74.79
   0  -4   6 1314.87   75.89
  -1   4  -6    0.90    6.90
  -1   4  -6   13.20   10.20
  -1   4  -6    3.80    8.80
  -1   4  -6    8.10    9.20
  -1   4  -6   18.70   12.00
  -1   4  -6  -14.10   10.70
   1  -4   6    3.30    6.80
   1  -4   6   -6.70    8.00
   1  -4   6   -6.80   12.60
   1  -4   6    7.90    6.50
  -2   4  -6 1439.86   84.39
  -2   4  -6 1210.88   75.89
  -2   4  -6 1249.47   78.89
  -2   4  -6 1350.26   82.79
   2  -4   6 1454.15   85.79
   2  -4   6 1371.96   79.19
  -3   4  -6   28.00   17.00
  -3   4  -6   41.80   19.40
  -3   4  -6   38.30   12.90
   3  -4   6    8.80    7.20
   3  -4   6   19.90   13.40
  -4   4  -6   53.09   33.80
  -4   4  -6   76.19   26.30
   4  -4   6   68.09   20.10
  -5   4  -6   45.80   23.20
  -5   4  -6   77.49   30.90
  -5   4  -6   -0.50   43.80
   5  -4   6   84.79   27.90
   5   3  -6  -10.30   20.60
   5   3  -6   18.60   24.70
  -5  -3   6   46.20   35.10
  -5  -3   6   30.00   16.90
   4   3  -6   10.40   14.60
   4   3  -6   15.20   23.30
   4   3  -6    0.20   14.10
  -4  -3   6  -16.70   21.40
  -4  -3   6   14.00   13.00
   3   3  -6  371.36   33.40
   3   3  -6  368.26   29.60
   3   3  -6  365.36   30.10
  -3  -3   6  377.26   35.90
  -3  -3   6  430.26   29.80
  -3  -3   6  426.46   34.30
   2   3  -6   20.10   11.50
   2   3  -6   15.40   11.60
   2   3  -6   15.00    7.80
   2   3  -6   22.90   14.10
   2   3  -6   25.70    5.40
   2   3  -6   25.10    8.40
  -2  -3   6   11.30    9.20
  -2  -3   6   19.00    8.80
  -2  -3   6   16.40    4.20
  -2  -3   6   23.60   12.90
   1   3  -6  418.96   30.90
   1   3  -6  468.15   32.90
   1   3  -6  466.35   35.00
   1   3  -6  443.26   31.40
   1   3  -6  444.06   27.60
   1   3  -6  465.15   29.40
  -1  -3   6  410.36   33.80
  -1  -3   6  426.66   30.10
  -1  -3   6  426.06   29.70
  -1  -3   6  476.35   27.50
  -1  -3   6  448.06   28.10
   0   3  -6  401.16   33.30
   0   3  -6  423.56   27.80
   0   3  -6  441.16   28.80
   0   3  -6  435.56   31.10
   0   3  -6  420.36   27.80
   0   3  -6  459.75   24.70
   0  -3   6  418.66   28.50
   0  -3   6  420.06   27.20
   0  -3   6  439.56   32.70
   0  -3   6  402.96   27.30
  -1   3  -6  348.97   24.50
  -1   3  -6  318.57   23.30
  -1   3  -6  328.97   23.60
  -1   3  -6  363.16   27.40
  -1   3  -6  308.17   27.50
   1  -3   6  326.57   22.90
   1  -3   6  340.97   28.10
   1  -3   6  318.67   23.80
   1  -3   6  334.07   23.30
  -2   3  -6  111.09   12.30
  -2   3  -6  119.39   17.80
  -2   3  -6  119.39   14.90
  -2   3  -6  137.09   15.30
  -2   3  -6  110.39   17.60
   2  -3   6  106.89   13.10
   2  -3   6  106.19   13.20
   2  -3   6  115.59   21.30
  -3   3  -6   54.49   16.50
  -3   3  -6   86.59   19.80
  -3   3  -6   65.19   13.50
  -3   3  -6   60.39    9.20
   3  -3   6   78.49   12.90
   3  -3   6   41.60    8.60
   3  -3   6   56.49   13.40
   3  -3   6   46.30    8.40
  -4   3  -6  166.48   21.80
  -4   3  -6  181.88   17.20
  -4   3  -6  152.98   35.20
  -4   3  -6  239.38   32.90
   4  -3   6  118.99   21.10
  -5   3  -6  -18.90   17.50
  -5   3  -6   77.89   48.20
  -5   3  -6    4.80   26.10
   5  -3   6    8.60   21.80
   5   2  -6   25.30   22.90
   5   2  -6   10.20   19.90
  -5  -2   6   30.40   18.40
  -5  -2   6   22.60   27.80
  -5  -2   6   41.70   24.70
   4   2  -6   46.50   19.40
   4   2  -6   34.90   13.30
  -4  -2   6   46.90   21.60
  -4  -2   6   43.50   13.60
   3   2  -6  102.99   15.50
   3   2  -6   62.79   12.30
   3   2  -6   67.89   11.90
   3   2  -6   68.39   17.00
   3   2  -6  103.89   26.00
  -3  -2   6   72.59   15.00
  -3  -2   6   28.80   11.10
  -3  -2   6   44.40   14.70
   2   2  -6   33.40    5.40
   2   2  -6   25.00   11.70
   2   2  -6   47.00   12.60
   2   2  -6   48.40    8.90
   2   2  -6   35.50   11.20
   2   2  -6   36.60    8.60
  -2  -2   6   46.90   13.10
  -2  -2   6   33.80    8.80
  -2  -2   6   25.70   10.10
  -2  -2   6   23.70    4.50
  -2  -2   6   25.90    8.50
   1   2  -6 3694.53  214.58
   1   2  -6 3801.22  212.28
   1   2  -6 4055.59  213.78
   1   2  -6 3880.91  212.88
   1   2  -6 3775.22  214.18
   1   2  -6 3968.40  216.48
  -1  -2   6 4061.89  212.88
  -1  -2   6 3652.83  213.18
  -1  -2   6 3973.80  214.28
  -1  -2   6 3926.31  212.18
  -1  -2   6 3831.32  216.48
   0   2  -6  102.99   14.00
   0   2  -6   90.69   10.30
   0   2  -6   93.59   10.30
   0   2  -6   73.19   12.60
   0   2  -6   78.79   10.50
   0   2  -6   59.59    7.80
   0  -2   6   91.19   10.70
   0  -2   6   94.89   13.60
   0  -2   6   83.29   11.10
   0  -2   6   80.69    7.20
   0  -2   6   79.89   10.10
  -1   2  -6 3060.39  177.48
  -1   2  -6 3050.09  175.28
  -1   2  -6 3278.07  178.08
  -1   2  -6 3311.57  175.18
  -1   2  -6 3101.79  175.18
   1  -2   6 3303.27  175.48
   1  -2   6 3213.68  175.38
   1  -2   6 3087.79  175.18
   1  -2   6 3099.09  177.78
  -2   2  -6  685.73   46.10
  -2   2  -6  733.63   42.50
  -2   2  -6  636.44   45.70
  -2   2  -6  659.93   44.20
  -2   2  -6  701.33   43.10
   2  -2   6  807.22   40.40
   2  -2   6  689.03   43.60
   2  -2   6  663.13   40.40
   2  -2   6  701.43   42.80
   2  -2   6  682.23   47.80
   2  -2   6  760.52   43.30
  -3   2  -6   27.30   12.70
  -3   2  -6   10.90    8.10
  -3   2  -6   15.60   10.70
  -3   2  -6   35.20   15.30
   3  -2   6    3.40    7.10
   3  -2   6    8.20    8.60
   3  -2   6   17.30   11.70
   3  -2   6   35.70   10.60
   3  -2   6   15.30   16.00
  -4   2  -6  206.48   23.60
  -4   2  -6  256.27   22.10
  -4   2  -6  231.28   20.90
  -4   2  -6  231.48   30.90
   4  -2   6  258.17   26.80
   4  -2   6  231.68   25.10
   4  -2   6  228.88   23.80
  -5   2  -6   -5.00   25.90
  -5   2  -6   45.40   42.10
   5  -2   6   -5.60   17.90
   5  -2   6  -16.50   21.20
   6   1  -6   28.70   25.50
  -6  -1   6   -6.80   32.80
  -6  -1   6   65.39   66.19
   5   1  -6   -1.80   17.50
   5   1  -6   -0.90   21.30
  -5  -1   6  -38.30   19.10
  -5  -1   6    2.00   25.70
  -5  -1   6   -9.40   20.70
   4   1  -6  464.45   35.20
   4   1  -6  468.35   38.40
   4   1  -6  491.25   37.70
  -4  -1   6  489.15   40.90
  -4  -1   6  487.65   37.30
  -4  -1   6  481.05   36.80
   3   1  -6  119.19   15.20
   3   1  -6   94.59   25.60
   3   1  -6  119.39   17.20
   3   1  -6  117.99   15.80
   3   1  -6  120.69   18.20
  -3  -1   6   95.49   15.50
  -3  -1   6  125.29    8.10
  -3  -1   6  119.09   17.80
  -3  -1   6  124.39   19.10
  -3  -1   6   94.89    8.90
   2   1  -6  383.86   29.50
   2   1  -6  442.56   26.50
   2   1  -6  430.36   29.80
   2   1  -6  435.86   34.40
   2   1  -6  472.35   29.30
   2   1  -6  424.66   33.00
  -2  -1   6  484.15   31.20
  -2  -1   6  504.85   32.60
  -2  -1   6  433.06   30.00
  -2  -1   6  433.86   31.00
   1   1  -6  820.52   46.40
   1   1  -6  777.32   47.20
   1   1  -6  848.92   46.70
   1   1  -6  768.12   48.10
   1   1  -6  843.62   47.30
   1   1  -6  756.02   48.80
  -1  -1   6  798.02   48.80
  -1  -1   6  834.22   47.50
  -1  -1   6  774.62   48.00
  -1  -1   6  792.72   46.10
  -1  -1   6  697.53   46.70
   0   1  -6 1030.00   56.59
   0   1  -6  998.00   57.29
   0   1  -6  854.91   56.59
   0   1  -6 1004.00   55.89
   0   1  -6 1022.50   55.09
   0   1  -6  919.21   56.09
   0  -1   6  849.22   56.69
   0  -1   6  999.50   56.49
   0  -1   6 1019.10   56.19
   0  -1   6  954.30   54.89
   0  -1   6  952.30   55.59
  -1   1  -6 1367.06   88.79
  -1   1  -6 1529.65   89.69
  -1   1  -6 1689.83   89.39
  -1   1  -6 1655.73   88.89
  -1   1  -6 1474.35   90.39
   1  -1   6 1691.43   87.49
   1  -1   6 1657.73   89.29
   1  -1   6 1495.55   90.89
   1  -1   6 1462.25   88.49
   1  -1   6 1695.33   89.39
  -2   1  -6  146.89   18.40
  -2   1  -6  168.98   17.40
  -2   1  -6  161.68   14.30
  -2   1  -6  151.48   14.90
  -2   1  -6  160.48   17.40
   2  -1   6  157.28   13.50
   2  -1   6  149.39   12.70
   2  -1   6  143.19   16.30
   2  -1   6  159.18   17.70
   2  -1   6  148.59   18.40
   2  -1   6  146.69   13.20
   2  -1   6  180.78   16.30
  -3   1  -6 1318.67   81.19
  -3   1  -6 1414.76   83.59
  -3   1  -6 1346.57   77.89
   3  -1   6 1417.86   79.59
   3  -1   6 1457.65   80.39
   3  -1   6 1331.67   79.59
   3  -1   6 1374.76   78.99
   3  -1   6 1318.27   82.39
  -4   1  -6   59.49    9.90
  -4   1  -6   70.59   19.80
  -4   1  -6   76.19   12.90
  -4   1  -6   45.40   25.20
   4  -1   6   37.80   14.20
   4  -1   6   52.29   15.40
   4  -1   6   55.59   16.10
   4  -1   6   56.19   15.00
  -5   1  -6   70.49   27.90
  -5   1  -6   15.90   35.90
   5  -1   6   49.70   21.70
   6   0  -6   39.50   34.50
   6   0  -6   -4.30   24.20
  -6   0   6    8.60   39.30
  -6   0   6    9.10   30.90
   5   0  -6   35.30   24.90
   5   0  -6   15.90   14.30
  -5   0   6   23.80   20.90
  -5   0   6   10.10   18.30
  -5   0   6   32.60   26.90
   4   0  -6   83.59   13.30
   4   0  -6   75.39   18.00
   4   0  -6   73.89   15.10
  -4   0   6   67.79   18.30
  -4   0   6   65.99   14.90
  -4   0   6   37.00    7.80
  -4   0   6   53.09    7.80
  -4   0   6   39.10   14.10
   3   0  -6   27.80   21.40
   3   0  -6  107.59   13.30
   3   0  -6   85.59   13.90
   3   0  -6  106.39   16.20
   3   0  -6   96.19   14.10
  -3   0   6   90.39   14.60
  -3   0   6   68.09   16.40
  -3   0   6  101.79   11.10
  -3   0   6   97.79   17.20
  -3   0   6   83.69   10.60
  -3   0   6  123.89   14.20
   2   0  -6 2178.38  123.19
   2   0  -6 2102.79  119.89
   2   0  -6 2136.59  120.79
   2   0  -6 2109.19  118.89
  -2   0   6 2060.09  120.49
  -2   0   6 2062.49  117.49
  -2   0   6 2106.89  120.69
  -2   0   6 2063.99  119.99
  -2   0   6 2235.28  118.79
   1   0  -6    7.10    5.80
   1   0  -6   -1.80    6.90
   1   0  -6    0.50    5.50
   1   0  -6   -7.00    4.90
   1   0  -6   -0.60    5.20
   1   0  -6    0.80    7.90
  -1   0   6   -2.80    5.20
  -1   0   6   -0.90    5.40
  -1   0   6    6.90    7.00
  -1   0   6    2.70    6.90
  -1   0   6    2.70    6.50
   0   0  -6 1296.97   77.39
   0   0  -6 1352.46   77.79
   0   0  -6 1433.46   76.89
   0   0  -6 1330.87   77.69
   0   0  -6 1368.56   77.79
   0   0  -6 1377.46   77.69
   0   0   6 1312.27   77.49
   0   0   6 1359.96   77.29
   0   0   6 1358.66   77.59
   0   0   6 1373.96   77.49
   0   0   6 1367.96   77.59
   0   0   6 1407.96   77.89
  -1   0  -6 1059.89   57.69
  -1   0  -6  932.91   56.99
  -1   0  -6  975.90   57.49
  -1   0  -6 1062.89   56.49
  -1   0  -6  925.31   56.19
  -1   0  -6  914.41   58.19
  -1   0  -6  954.00   56.79
   1   0   6 1031.30   58.19
   1   0   6  942.81   57.69
   1   0   6 1002.40   57.79
   1   0   6  964.10   56.89
   1   0   6 1028.30   56.49
  -2   0  -6  205.38   17.30
  -2   0  -6  176.88   18.80
  -2   0  -6  201.48   19.40
  -2   0  -6  195.38   19.40
  -2   0  -6  212.58   15.30
   2   0   6  187.48   16.90
   2   0   6  193.88   17.40
   2   0   6  192.58   17.80
   2   0   6  188.38   17.30
   2   0   6  208.68   20.80
   2   0   6  196.58   14.80
   2   0   6  209.08   16.10
  -3   0  -6  317.87   25.70
  -3   0  -6  252.77   24.90
  -3   0  -6  301.87   23.80
  -3   0  -6  215.98   17.40
  -3   0  -6  305.87   19.00
   3   0   6  265.77   23.80
   3   0   6  274.37   23.10
   3   0   6  280.37   24.20
   3   0   6  273.77   26.60
   3   0   6  263.37   24.10
  -4   0  -6   17.30   19.70
  -4   0  -6    5.20   11.10
  -4   0  -6   -1.30   16.70
   4   0   6    2.10   13.00
   4   0   6   45.10   19.10
   4   0   6    6.10   11.30
  -5   0  -6   -1.30   29.60
  -5   0  -6  124.49   30.50
   5   0   6   62.79   21.10
   5   0   6   82.49   26.30
   5  -1  -6   34.90   24.80
   5  -1  -6   73.59   17.10
  -5   1   6   49.70   24.90
  -5   1   6   45.90   26.80
  -5   1   6   20.30   18.50
   4  -1  -6   93.39   23.40
   4  -1  -6  120.69   17.50
   4  -1  -6  112.29   15.20
  -4   1   6   99.49   20.70
  -4   1   6  111.49   19.00
  -4   1   6  112.09   14.30
  -4   1   6  126.49   13.30
   3  -1  -6  308.87   22.90
   3  -1  -6  327.57   27.10
   3  -1  -6  220.88   33.10
   3  -1  -6  304.47   23.70
   3  -1  -6  306.87   27.10
  -3   1   6  318.17   27.70
  -3   1   6  304.97   22.20
  -3   1   6  332.97   21.80
  -3   1   6  292.37   24.50
  -3   1   6  314.67   28.10
   2  -1  -6  694.93   43.30
   2  -1  -6  744.33   46.90
   2  -1  -6  751.02   45.50
   2  -1  -6  820.72   48.10
  -2   1   6  756.32   47.90
  -2   1   6  776.32   44.50
  -2   1   6  781.12   47.00
  -2   1   6  711.83   46.70
  -2   1   6  742.83   45.30
   1  -1  -6   45.00   11.50
   1  -1  -6   73.59    9.60
   1  -1  -6   68.39   11.60
   1  -1  -6   66.49    8.20
   1  -1  -6   74.79   10.80
   1  -1  -6   70.59   10.00
  -1   1   6   95.29   13.30
  -1   1   6   57.99    9.60
  -1   1   6  100.79   12.00
  -1   1   6   60.09    8.80
  -1   1   6   65.99    8.90
   0  -1  -6 3525.45  218.48
   0  -1  -6 4124.69  216.88
   0  -1  -6 4169.68  215.88
   0  -1  -6 3934.01  217.98
   0  -1  -6 4207.78  218.28
   0  -1  -6 3991.30  217.68
   0   1   6 3879.81  217.08
   0   1   6 3703.53  218.48
   0   1   6 3956.70  217.58
   0   1   6 4029.70  217.78
   0   1   6 3931.61  218.08
  -1  -1  -6   35.20    7.60
  -1  -1  -6   35.60    8.00
  -1  -1  -6   33.20    9.00
  -1  -1  -6   23.20    8.30
  -1  -1  -6   23.50    4.10
  -1  -1  -6   41.90    8.40
   1   1   6   35.90    8.60
   1   1   6   33.90    6.60
   1   1   6   25.90    8.00
   1   1   6   33.70    8.40
   1   1   6   52.89    9.70
  -2  -1  -6  600.54   34.80
  -2  -1  -6  590.84   37.40
  -2  -1  -6  630.04   39.20
  -2  -1  -6  613.94   38.60
   2   1   6  528.25   37.50
   2   1   6  558.84   38.10
   2   1   6  647.24   38.70
   2   1   6  554.34   39.40
   2   1   6  600.54   38.50
   2   1   6  552.44   35.40
  -3  -1  -6   88.59   16.00
  -3  -1  -6   63.09   15.40
  -3  -1  -6   89.99   13.60
  -3  -1  -6  112.19   17.30
   3   1   6  123.49   17.30
   3   1   6  129.99   17.40
   3   1   6  115.49   16.00
   3   1   6  125.19   15.90
  -4  -1  -6   67.79   15.60
  -4  -1  -6   27.70   18.20
  -4  -1  -6   12.10   16.40
   4   1   6   26.80   13.30
   4   1   6   55.09   16.40
   4   1   6   80.09   20.50
  -5  -1  -6   84.19   29.80
  -5  -1  -6   83.09   40.50
   5   1   6   85.49   27.20
   5   1   6   81.09   22.70
   5  -2  -6  196.28   31.40
   5  -2  -6   98.99   19.20
  -5   2   6  189.88   30.80
  -5   2   6  107.59   16.80
  -5   2   6   57.59   18.70
   4  -2  -6   37.30   14.80
   4  -2  -6   29.60   12.50
   4  -2  -6   25.20   17.10
  -4   2   6   21.90   10.20
  -4   2   6   27.20   15.30
  -4   2   6    4.40   12.10
  -4   2   6    5.10   12.10
   3  -2  -6  516.55   38.00
   3  -2  -6  515.15   42.20
   3  -2  -6  544.95   35.00
   3  -2  -6  499.45   32.60
  -3   2   6  549.25   37.40
  -3   2   6  460.35   34.20
  -3   2   6  490.15   32.80
  -3   2   6  490.65   37.90
  -3   2   6  481.55   33.70
   2  -2  -6   73.19   14.40
   2  -2  -6   97.99   11.80
   2  -2  -6   79.89   13.80
  -2   2   6   76.59   11.10
  -2   2   6   76.29   12.10
  -2   2   6   92.59   12.10
  -2   2   6   92.39   16.00
  -2   2   6   93.29   14.50
   1  -2  -6 1380.06   82.19
   1  -2  -6 1503.65   84.69
   1  -2  -6 1511.15   82.29
   1  -2  -6 1446.96   81.79
   1  -2  -6 1383.86   82.99
  -1   2   6 1435.96   82.49
  -1   2   6 1493.45   81.49
  -1   2   6 1403.36   84.49
  -1   2   6 1356.36   82.89
  -1   2   6 1469.45   82.19
   0  -2  -6 2223.08  114.39
   0  -2  -6 2035.10  113.09
   0  -2  -6 2117.39  115.39
   0  -2  -6 1704.83  111.59
   0  -2  -6 1946.41  113.29
   0   2   6 2052.99  113.39
   0   2   6 1833.22  115.19
   0   2   6 2013.40  113.89
   0   2   6 2300.47  112.19
   0   2   6 1974.70  113.89
  -1  -2  -6  191.48   19.40
  -1  -2  -6  228.78   18.50
  -1  -2  -6  194.68   19.80
  -1  -2  -6  209.48   17.10
  -1  -2  -6  214.58   16.40
   1   2   6  216.58   18.30
   1   2   6  200.98   18.30
   1   2   6  213.88   19.00
   1   2   6  216.68   16.20
   1   2   6  225.58   20.90
  -2  -2  -6  794.42   48.60
  -2  -2  -6  814.42   49.00
  -2  -2  -6  674.33   43.80
  -2  -2  -6  751.62   43.50
   2   2   6  824.12   50.09
   2   2   6  680.53   43.80
   2   2   6  888.11   49.30
   2   2   6  843.32   44.10
   2   2   6  748.13   49.30
   2   2   6  795.72   48.50
  -3  -2  -6   -4.10   11.90
  -3  -2  -6    0.70   12.60
  -3  -2  -6   21.40    9.70
  -3  -2  -6   27.60   11.10
   3   2   6   16.60   10.40
   3   2   6   15.90   10.20
   3   2   6   13.90   11.80
  -4  -2  -6   63.29   17.20
  -4  -2  -6   70.89   17.50
  -4  -2  -6   48.00   21.10
   4   2   6   73.29   20.20
   4   2   6   38.30   19.00
   4   2   6   75.89   16.70
  -5  -2  -6   15.60   25.90
  -5  -2  -6   45.10   24.60
   5   2   6   11.90   26.90
   5   2   6  -10.50   17.60
   5  -3  -6   88.89   34.20
  -5   3   6   53.89   32.30
  -5   3   6   62.99   30.20
   4  -3  -6   61.49   26.40
   4  -3  -6   94.29   13.20
  -4   3   6   95.99   23.00
  -4   3   6   76.89   14.50
  -4   3   6   70.09   22.60
   3  -3  -6  603.14   37.70
   3  -3  -6  582.44   50.49
   3  -3  -6  581.74   44.90
  -3   3   6  605.64   43.90
  -3   3   6  545.95   40.20
  -3   3   6  611.34   43.60
  -3   3   6  553.54   38.60
   2  -3  -6   10.50   11.40
   2  -3  -6    0.70    8.60
   2  -3  -6    8.80   13.80
   2  -3  -6   -2.40   11.40
  -2   3   6   18.50    9.00
  -2   3   6   11.40    7.10
  -2   3   6   13.50   16.20
  -2   3   6    0.90   10.90
  -2   3   6   15.10   10.70
  -2   3   6    7.70    8.60
   1  -3  -6 1793.52  105.79
   1  -3  -6 1812.52  104.69
   1  -3  -6 1968.00  104.89
   1  -3  -6 1780.12  108.39
  -1   3   6 1867.41  105.59
  -1   3   6 1879.91  105.69
  -1   3   6 1867.11  108.79
  -1   3   6 1849.81  106.59
  -1   3   6 1896.91  104.59
   0  -3  -6   34.20    8.90
   0  -3  -6   33.10    5.80
   0  -3  -6   32.60    9.00
   0  -3  -6   30.10    8.30
   0  -3  -6   28.50    9.90
   0   3   6   40.50   10.20
   0   3   6   29.00   12.70
   0   3   6   36.30    6.70
   0   3   6   35.10    9.10
   0   3   6   27.00    8.10
   0   3   6   35.70    6.70
  -1  -3  -6  703.13   41.90
  -1  -3  -6  715.93   44.60
  -1  -3  -6  698.33   42.90
  -1  -3  -6  748.43   44.20
  -1  -3  -6  772.92   47.60
   1   3   6  635.84   44.10
   1   3   6  666.43   44.90
   1   3   6  722.43   42.20
   1   3   6  738.93   43.70
   1   3   6  620.54   46.50
  -2  -3  -6  648.44   43.20
  -2  -3  -6  658.03   43.20
  -2  -3  -6  669.93   43.30
   2   3   6  597.94   38.10
   2   3   6  766.02   55.19
   2   3   6  627.74   44.50
   2   3   6  683.83   43.60
  -3  -3  -6   21.10   10.40
  -3  -3  -6   11.30   13.60
  -3  -3  -6   35.10   15.80
  -3  -3  -6   20.70   13.60
   3   3   6    7.00    9.60
   3   3   6   39.50   14.70
   3   3   6   28.20   14.00
  -4  -3  -6  151.38   24.90
  -4  -3  -6  186.38   28.20
  -4  -3  -6  180.18   29.30
   4   3   6  191.08   31.60
   4   3   6  213.08   24.10
  -5  -3  -6   17.00   28.50
   5   3   6  -32.00   27.00
   5  -4  -6  -11.90   34.70
  -5   4   6   24.20   30.30
  -5   4   6   -1.40   31.90
  -5   4   6  -12.20   20.40
   4  -4  -6  256.87   36.90
  -4   4   6  264.47   35.90
  -4   4   6  310.27   31.10
  -4   4   6  259.57   34.90
   3  -4  -6  127.49   14.70
  -3   4   6  116.59   15.90
  -3   4   6  158.68   19.40
  -3   4   6   98.29   21.20
  -3   4   6  143.99   23.00
   2  -4  -6  418.26   36.10
   2  -4  -6  418.16   34.30
   2  -4  -6  446.16   29.20
  -2   4   6  402.26   31.10
  -2   4   6  430.36   34.90
  -2   4   6  448.46   31.50
  -2   4   6  480.15   34.20
   1  -4  -6  820.22   52.49
   1  -4  -6  730.33   48.90
   1  -4  -6  793.32   46.60
   1  -4  -6  775.82   47.60
  -1   4   6  646.04   47.30
  -1   4   6  802.92   57.49
  -1   4   6  830.92   49.00
  -1   4   6  809.42   49.80
  -1   4   6  726.83   48.10
   0  -4  -6  119.89   14.00
   0  -4  -6  126.09   16.70
   0  -4  -6  114.99   12.80
   0  -4  -6  124.69   18.20
   0   4   6  106.09   11.60
   0   4   6  119.99   15.70
   0   4   6  128.09   16.40
   0   4   6  125.39   16.90
   0   4   6  145.39   20.70
   0   4   6  154.68   11.10
   0   4   6  108.29   11.80
  -1  -4  -6 1207.98   69.09
  -1  -4  -6 1205.28   67.69
   1   4   6 1101.69   69.49
   1   4   6 1125.79   67.89
   1   4   6 1109.29   68.99
   1   4   6 1127.09   67.19
  -2  -4  -6   66.79   14.30
  -2  -4  -6   57.49   13.20
   2   4   6   60.29    9.00
   2   4   6   39.00    8.30
   2   4   6   89.39   18.10
   2   4   6   70.29   14.00
  -3  -4  -6  225.68   27.30
  -3  -4  -6  151.18   26.40
   3   4   6  215.68   23.90
   3   4   6  164.48   25.10
  -4  -4  -6   23.80   21.60
  -4  -4  -6   31.10   26.90
   4   4   6   64.19   19.80
   4   4   6   77.69   27.80
   4  -5  -6  165.18   35.70
  -4   5   6  156.78   32.50
  -4   5   6  181.28   26.40
  -4   5   6  172.08   35.90
   3  -5  -6   20.90    8.40
   3  -5  -6   17.30   25.70
  -3   5   6   22.60   16.40
  -3   5   6   14.20   18.30
  -3   5   6   41.10   20.90
   2  -5  -6  412.56   26.50
   2  -5  -6  382.56   36.70
   2  -5  -6  436.16   49.50
  -2   5   6  368.76   31.30
  -2   5   6  337.97   32.10
  -2   5   6  299.17   34.90
  -2   5   6  390.76   33.40
   1  -5  -6  297.87   30.90
   1  -5  -6  398.16   26.10
  -1   5   6  363.76   29.20
  -1   5   6  283.57   30.60
  -1   5   6  344.87   29.20
   0  -5  -6  199.88   26.10
   0  -5  -6  174.88   19.90
   0   5   6  170.98   19.70
   0   5   6  160.98   20.50
   0   5   6  135.99   16.70
   0   5   6  163.38   20.50
   0   5   6  149.29   14.60
  -1  -5  -6  247.78   23.60
  -1  -5  -6  252.07   24.30
   1   5   6  268.07   27.30
   1   5   6  276.87   25.80
   1   5   6  248.48   23.50
  -2  -5  -6   -2.70   13.20
  -2  -5  -6   -3.80   12.40
   2   5   6   21.10   14.00
   2   5   6    9.80    8.00
   2   5   6   24.60    9.70
  -3  -5  -6   10.50   18.70
  -3  -5  -6   42.00   21.90
   3   5   6   35.40   21.50
   3   5   6   14.20   24.60
  -4  -5  -6    4.90   26.90
   4   5   6   36.60   25.50
   4   5   6   -4.50   22.00
   4  -6  -6   50.69   37.10
  -4   6   6   48.90   23.60
  -4   6   6   62.59   37.60
  -4   6   6   -4.60   32.20
   3  -6  -6   39.90   29.90
  -3   6   6   38.30   25.10
  -3   6   6   53.59   29.60
  -3   6   6   44.20   20.20
   2  -6  -6  297.67   23.00
   2  -6  -6  400.26   41.30
  -2   6   6  308.67   33.70
  -2   6   6  212.48   35.30
  -2   6   6  341.27   36.20
   1  -6  -6   26.40   10.40
   1  -6  -6   12.60   19.60
  -1   6   6    0.10   14.80
  -1   6   6   -4.20   16.30
  -1   6   6   26.60   18.50
  -1   6   6   44.90   15.50
   0  -6  -6  755.12   49.70
   0  -6  -6  778.42   60.19
   0   6   6  813.92   53.89
   0   6   6  787.22   46.20
   0   6   6  770.32   51.99
  -1  -6  -6   61.79   15.90
   1   6   6   32.30   16.80
   1   6   6   38.40   15.20
   1   6   6   53.49   18.20
  -2  -6  -6   58.29   19.80
  -2  -6  -6   79.29   20.80
   2   6   6   56.89   12.60
   2   6   6   44.70   20.50
  -3  -6  -6  151.28   28.30
  -3  -6  -6   74.19   29.40
   3   6   6  106.09   28.40
   3   6   6  114.19   28.60
   3  -7  -6  162.38   35.10
  -3   7   6  184.98   41.10
  -3   7   6  135.19   28.90
  -3   7   6  136.39   36.10
   2  -7  -6  109.09   30.60
  -2   7   6   78.49   28.00
  -2   7   6   88.49   22.20
  -2   7   6  122.89   27.90
   1  -7  -6  114.49   30.90
   1  -7  -6   79.79   14.90
  -1   7   6   94.09   23.20
  -1   7   6   76.49   24.30
   0  -7  -6  207.48   25.00
   0   7   6  191.18   26.90
   0   7   6  205.68   27.30
  -1  -7  -6   42.40   19.70
   1   7   6   -7.80   19.20
   1   7   6   42.90   19.50
  -2  -7  -6   70.59   25.50
   2   7   6   71.89   26.40
   2   7   6   80.79   29.60
   1  -8  -6   83.99   31.30
  -1   8   6   54.29   29.40
  -1   8   6   72.39   25.40
   0   8   6   30.80   24.10
   0   8   6   29.90   26.60
   2   8  -7   12.70   28.90
   2   8  -7   16.90   23.40
   1   8  -7    3.90   28.40
   1   8  -7   18.30   19.10
   1   8  -7   45.10   30.00
   0   8  -7   88.69   34.40
   0   8  -7   83.29   36.20
   0   8  -7   44.20   19.20
  -1   8  -7    9.30   32.60
  -1   8  -7   15.70   31.00
   1  -8   7   19.30   21.70
  -2   8  -7   64.09   37.80
  -2   8  -7   23.10   25.90
  -2   8  -7   18.70   36.30
   2  -8   7   28.60   24.50
   3   7  -7   34.50   30.90
   3   7  -7   21.60   24.70
   3   7  -7   22.70   22.40
  -3  -7   7   51.99   24.30
   2   7  -7   -9.70   18.50
   2   7  -7  -13.50   24.30
   2   7  -7   -4.30   14.20
  -2  -7   7    6.80   20.20
   1   7  -7  105.59   19.50
   1   7  -7  170.58   30.00
   1   7  -7  126.69   29.30
   1   7  -7  138.89   18.60
   0   7  -7  157.18   19.80
   0   7  -7  159.98   34.50
   0   7  -7  181.38   31.60
   0  -7   7  139.69   21.20
  -1   7  -7   12.40   12.80
  -1   7  -7    0.70   24.90
  -1   7  -7   26.00   26.10
   1  -7   7   13.10   17.00
  -2   7  -7  269.97   42.40
  -2   7  -7  254.57   40.20
   2  -7   7  287.57   32.80
  -3   7  -7   27.80   24.50
  -3   7  -7  -23.30   31.90
  -3   7  -7   40.90   34.30
   3  -7   7   22.90   22.90
   4   6  -7   19.60   23.90
   4   6  -7   17.50   25.80
  -4  -6   7  -17.30   22.60
  -4  -6   7  -28.30   36.20
   3   6  -7   57.29   21.10
   3   6  -7   54.59   25.60
   3   6  -7   77.19   20.20
  -3  -6   7   94.79   21.10
  -3  -6   7   52.99   31.40
   2   6  -7   -4.10   20.00
   2   6  -7  -33.70   18.30
   2   6  -7   20.40   15.00
   2   6  -7    4.20   12.20
   2   6  -7    8.80   14.20
  -2  -6   7   -5.90   29.10
   1   6  -7  170.88   24.40
   1   6  -7  210.88   27.90
   1   6  -7  214.88   19.70
   1   6  -7  191.08   25.60
   1   6  -7  209.48   23.10
  -1  -6   7  202.88   20.50
  -1  -6   7  225.68   27.10
   0   6  -7    6.20    5.70
   0   6  -7    5.00   18.40
   0   6  -7   10.70    7.50
   0   6  -7    3.20   18.30
   0   6  -7   28.60   11.10
   0  -6   7   -6.50    9.30
  -1   6  -7  149.49   19.50
  -1   6  -7  140.59   27.40
  -2   6  -7  126.39   17.70
  -2   6  -7  217.08   32.60
  -2   6  -7  186.88   33.00
   2  -6   7  177.58   23.60
  -3   6  -7   27.50   29.20
  -3   6  -7  126.49   25.70
  -3   6  -7   59.49   30.20
   3  -6   7   54.19   21.00
  -4   6  -7   91.59   44.20
  -4   6  -7   32.40   36.00
  -4   6  -7   80.49   25.00
   4  -6   7   73.99   27.90
   4   5  -7   26.20   22.00
   4   5  -7   22.10   22.20
  -4  -5   7    8.60   31.50
  -4  -5   7   15.10   18.70
   3   5  -7   22.20   14.20
   3   5  -7   -3.70   16.30
  -3  -5   7   21.20   27.80
  -3  -5   7   27.00   14.90
   2   5  -7  199.48   26.00
   2   5  -7  173.58   18.10
   2   5  -7  190.28   22.80
   2   5  -7  169.88   19.90
  -2  -5   7  136.99   14.30
  -2  -5   7  194.78   29.50
  -2  -5   7  172.38   21.00
   1   5  -7  217.68   21.40
   1   5  -7  199.58   20.40
   1   5  -7  234.78   24.60
   1   5  -7  203.78   17.90
  -1  -5   7  203.78   18.30
  -1  -5   7  180.28   20.70
   0   5  -7    2.50    5.50
   0   5  -7   26.60   11.60
   0   5  -7    2.10   14.10
   0   5  -7   -5.10    4.00
   0   5  -7   -7.30   12.50
   0   5  -7    2.40    8.80
   0  -5   7    5.30    7.50
   0  -5   7   -2.20    9.60
  -1   5  -7 1242.08   79.49
  -1   5  -7 1263.17   74.39
  -1   5  -7 1320.87   83.19
   1  -5   7 1332.57   76.59
   1  -5   7 1203.68   73.19
   1  -5   7 1224.88   74.69
  -2   5  -7   19.40    9.20
  -2   5  -7    3.40   17.60
   2  -5   7   18.60    8.40
  -3   5  -7  189.88   35.10
  -3   5  -7  235.38   32.50
   3  -5   7  231.58   28.70
  -4   5  -7    3.00   36.40
  -4   5  -7    4.20   21.40
  -4   5  -7   60.69   31.10
   4  -5   7   28.30   20.90
   5   4  -7   29.50   26.10
   5   4  -7   14.50   27.70
  -5  -4   7  -67.09   36.00
   4   4  -7   92.79   21.40
   4   4  -7   70.89   21.60
  -4  -4   7   73.99   18.70
  -4  -4   7  120.29   31.90
   3   4  -7    9.10   11.60
  -3  -4   7    0.10   11.70
   2   4  -7  265.47   23.00
   2   4  -7  261.47   28.90
   2   4  -7  299.27   27.10
   2   4  -7  272.77   21.00
   2   4  -7  237.58   23.90
  -2  -4   7  299.87   32.70
  -2  -4   7  278.47   24.60
  -2  -4   7  329.07   19.40
  -2  -4   7  304.47   25.40
   1   4  -7   85.69   18.50
   1   4  -7  113.39   16.60
   1   4  -7   92.19   12.30
   1   4  -7   82.89   10.30
   1   4  -7   66.99   18.90
   1   4  -7   78.99   12.00
   1   4  -7   82.29   15.80
  -1  -4   7   72.19   12.20
  -1  -4   7   80.29   10.20
  -1  -4   7   86.39   13.10
   0   4  -7   72.49   11.80
   0   4  -7   77.09    6.70
   0   4  -7   60.59    7.20
   0   4  -7   59.79   12.00
   0   4  -7   94.09   18.40
   0   4  -7   66.79   12.10
   0   4  -7  102.29   16.70
   0  -4   7   73.69   10.80
   0  -4   7   86.89   13.10
   0  -4   7   71.59   12.10
  -1   4  -7  157.38   19.40
  -1   4  -7  185.48   17.80
  -1   4  -7  165.48   19.90
  -1   4  -7  156.38   22.00
  -1   4  -7  162.78   25.10
  -1   4  -7  153.18   23.50
   1  -4   7  149.69   16.60
   1  -4   7  160.78   18.60
   1  -4   7  144.89   17.50
   1  -4   7  185.78   24.50
  -2   4  -7  134.69   21.90
  -2   4  -7  116.69   15.70
  -2   4  -7  165.98   24.60
   2  -4   7  132.19   17.10
   2  -4   7  136.59   15.40
  -3   4  -7  248.18   18.50
  -3   4  -7  184.68   38.10
  -3   4  -7  145.09   35.00
   3  -4   7  229.08   20.30
   3  -4   7  205.78   26.20
  -4   4  -7   19.20   16.50
  -4   4  -7   22.10   33.40
  -4   4  -7   35.00   27.50
   4  -4   7    6.20   18.70
  -5   4  -7   52.79   47.10
  -5   4  -7   51.89   32.00
   5  -4   7   53.99   26.70
   5   3  -7    3.20   24.50
   5   3  -7   -3.10   24.20
  -5  -3   7    3.90   30.50
  -5  -3   7    2.90   19.80
   4   3  -7   48.40   17.50
   4   3  -7   23.10   16.40
  -4  -3   7   44.20   26.80
  -4  -3   7   23.90   15.10
   3   3  -7   75.09   20.60
   3   3  -7   41.90   13.10
   3   3  -7   70.59   14.20
  -3  -3   7   75.49   14.60
  -3  -3   7   56.69   19.10
   2   3  -7  879.81   52.39
   2   3  -7  804.52   51.29
   2   3  -7  795.72   54.39
   2   3  -7  860.01   54.29
   2   3  -7  782.92   58.19
   2   3  -7  821.72   49.10
   2   3  -7  904.91   54.39
  -2  -3   7  986.10   48.40
  -2  -3   7  824.52   56.59
  -2  -3   7  791.32   52.29
  -2  -3   7  818.82   52.49
  -2  -3   7  831.82   52.39
   1   3  -7   13.90    8.80
   1   3  -7    3.80    7.80
   1   3  -7    7.00    7.10
   1   3  -7    7.70    5.60
   1   3  -7   15.70    7.60
   1   3  -7   16.20   11.30
  -1  -3   7    8.80    8.70
  -1  -3   7   24.20    8.60
  -1  -3   7    8.40    5.80
  -1  -3   7   24.10   12.20
   0   3  -7 2250.17  132.89
   0   3  -7 2269.67  131.99
   0   3  -7 2555.14  136.19
   0   3  -7 2357.96  135.09
   0   3  -7 2399.26  131.79
   0   3  -7 2204.18  129.09
   0  -3   7 2298.77  135.19
   0  -3   7 2423.56  131.59
   0  -3   7 2183.98  128.69
   0  -3   7 2333.47  132.59
   0  -3   7 2667.73  132.49
  -1   3  -7  668.23   45.60
  -1   3  -7  680.83   42.50
  -1   3  -7  654.93   45.70
  -1   3  -7  656.93   46.00
  -1   3  -7  685.83   42.50
  -1   3  -7  605.64   41.70
   1  -3   7  738.73   46.60
   1  -3   7  687.63   42.00
   1  -3   7  681.43   42.30
   1  -3   7  666.23   41.80
  -2   3  -7   39.30   11.10
  -2   3  -7   70.19   16.90
  -2   3  -7   57.59   15.10
  -2   3  -7   70.39   11.00
  -2   3  -7   77.29   16.40
   2  -3   7   78.29   12.10
   2  -3   7   49.20   10.40
   2  -3   7   77.09   20.60
   2  -3   7   78.19   13.20
  -3   3  -7  398.66   26.20
  -3   3  -7  359.16   35.40
  -3   3  -7  325.87   30.10
  -3   3  -7  385.16   34.70
   3  -3   7  355.66   30.60
   3  -3   7  342.37   23.40
   3  -3   7  370.16   30.20
  -4   3  -7   25.50   31.60
  -4   3  -7   -1.10    9.70
  -4   3  -7  -16.00   13.10
  -4   3  -7  -19.30   22.20
   4  -3   7    3.00   12.30
   4  -3   7  -10.00   16.90
  -5   3  -7   53.29   44.90
  -5   3  -7   37.10   30.80
   5  -3   7   27.60   26.40
   5   2  -7   71.69   25.50
   5   2  -7  101.19   24.70
  -5  -2   7   48.10   29.90
  -5  -2   7   81.09   24.10
   4   2  -7   30.10   15.40
  -4  -2   7   23.60   14.90
  -4  -2   7    9.30   18.60
   3   2  -7  323.77   26.60
   3   2  -7  310.97   29.30
   3   2  -7  303.27   33.40
   3   2  -7  348.47   26.10
  -3  -2   7  276.87   31.10
  -3  -2   7  336.07   29.40
  -3  -2   7  307.97   27.80
   2   2  -7  189.38   19.40
   2   2  -7  216.98   20.10
   2   2  -7  180.08   23.70
   2   2  -7  186.68   21.70
   2   2  -7  168.78   17.30
   2   2  -7  216.28   17.70
   2   2  -7  188.28   14.60
  -2  -2   7  154.68   21.50
  -2  -2   7  174.28   13.40
  -2  -2   7  190.68   19.30
  -2  -2   7  190.88   19.50
  -2  -2   7  188.38   19.70
   1   2  -7  573.44   38.00
   1   2  -7  633.64   39.20
   1   2  -7  588.74   36.80
   1   2  -7  663.83   42.50
   1   2  -7  569.34   38.70
   1   2  -7  585.84   36.60
  -1  -2   7  618.34   36.40
  -1  -2   7  573.24   38.50
  -1  -2   7  641.04   38.60
  -1  -2   7  612.24   41.10
   0   2  -7  947.21   56.49
   0   2  -7  937.81   57.49
   0   2  -7  984.60   59.39
   0   2  -7  868.31   58.79
   0   2  -7  986.80   56.99
   0   2  -7 1089.49   54.99
   0  -2   7  877.01   58.99
   0  -2   7  996.10   54.59
   0  -2   7  988.30   57.39
   0  -2   7  905.71   56.99
   0  -2   7  982.70   56.59
  -1   2  -7   19.20    9.00
  -1   2  -7   27.70   10.50
  -1   2  -7   18.00    8.50
  -1   2  -7   26.90    7.30
  -1   2  -7   38.10   10.70
  -1   2  -7   51.69   11.60
   1  -2   7   29.20    8.20
   1  -2   7   34.80    3.90
   1  -2   7   35.70    4.50
   1  -2   7   21.00    8.70
   1  -2   7   46.30   13.40
   1  -2   7   34.40    8.40
  -2   2  -7 2422.96  146.89
  -2   2  -7 2680.93  143.59
  -2   2  -7 2470.25  144.69
  -2   2  -7 2702.53  143.59
  -2   2  -7 2714.93  147.19
   2  -2   7 2367.06  140.89
   2  -2   7 2386.86  143.49
   2  -2   7 2627.14  143.89
   2  -2   7 2684.93  144.59
   2  -2   7 2536.75  140.69
   2  -2   7 2663.63  148.39
  -3   2  -7   -5.30   15.70
  -3   2  -7    1.10    8.20
  -3   2  -7    8.90   14.90
  -3   2  -7   -6.90   10.10
   3  -2   7    7.40    7.40
   3  -2   7   -0.30   10.60
   3  -2   7    5.80   17.60
   3  -2   7   12.00   11.90
   3  -2   7    4.90    9.70
  -4   2  -7   68.89   29.90
  -4   2  -7   70.89   23.20
  -4   2  -7   97.69   14.30
  -4   2  -7   97.19   14.50
   4  -2   7   37.30   18.50
   4  -2   7  127.59   16.90
   4  -2   7  110.19   19.30
  -5   2  -7   90.29   45.90
  -5   2  -7  110.39   29.40
   5  -2   7   19.90   24.30
   5   1  -7   35.80   23.40
   5   1  -7   26.00   18.10
  -5  -1   7  -12.60   26.20
  -5  -1   7  -15.20   23.70
   4   1  -7   11.90   16.40
   4   1  -7    3.60   11.70
  -4  -1   7   15.40   15.50
  -4  -1   7   -9.70   16.00
   3   1  -7  750.22   52.59
   3   1  -7  822.22   48.30
   3   1  -7  758.02   61.69
   3   1  -7  715.13   49.80
   3   1  -7  808.02   49.30
  -3  -1   7  757.42   44.10
  -3  -1   7  787.42   50.39
  -3  -1   7  777.02   49.10
  -3  -1   7  799.02   52.59
  -3  -1   7  709.23   51.09
   2   1  -7   38.50    8.90
   2   1  -7   22.70    9.20
   2   1  -7   61.29   10.90
   2   1  -7   42.70   14.90
   2   1  -7   40.30   10.70
   2   1  -7   44.30    7.80
   2   1  -7   52.49   14.40
  -2  -1   7   66.59   11.90
  -2  -1   7   51.49   10.10
  -2  -1   7   47.00    7.60
  -2  -1   7   55.19   12.50
  -2  -1   7   44.80   11.40
   1   1  -7  692.53   47.30
   1   1  -7  813.32   49.80
   1   1  -7  803.52   47.20
   1   1  -7  772.42   46.90
   1   1  -7  814.82   49.00
   1   1  -7  815.12   47.80
  -1  -1   7  788.92   49.30
  -1  -1   7  812.72   48.50
  -1  -1   7  744.23   48.50
  -1  -1   7  800.72   47.50
  -1  -1   7  830.62   46.80
   0   1  -7  532.05   32.90
   0   1  -7  508.35   33.60
   0   1  -7  528.85   34.00
   0   1  -7  529.45   33.60
   0   1  -7  552.44   32.30
   0  -1   7  513.65   34.00
   0  -1   7  552.04   32.80
   0  -1   7  453.35   34.10
   0  -1   7  530.45   33.30
   0  -1   7  500.55   31.90
  -1   1  -7  505.55   35.70
  -1   1  -7  537.15   34.00
  -1   1  -7  530.35   34.40
  -1   1  -7  458.25   33.90
  -1   1  -7  520.15   34.40
  -1   1  -7  523.85   33.40
   1  -1   7  583.54   34.60
   1  -1   7  594.94   32.30
   1  -1   7  504.45   33.60
   1  -1   7  509.75   37.50
   1  -1   7  496.45   33.00
  -2   1  -7  887.81   55.59
  -2   1  -7  915.81   57.89
  -2   1  -7  871.71   54.09
  -2   1  -7  889.01   55.89
  -2   1  -7  875.91   53.29
   2  -1   7  898.21   52.89
   2  -1   7  899.11   52.19
   2  -1   7  844.22   55.29
   2  -1   7  968.80   52.99
   2  -1   7  973.60   57.79
   2  -1   7  870.91   54.89
  -3   1  -7   36.90   17.30
  -3   1  -7   61.19   16.00
  -3   1  -7   53.89   10.60
  -3   1  -7   50.39   10.80
   3  -1   7   49.70   11.00
   3  -1   7   56.99   17.10
   3  -1   7   47.30   11.80
   3  -1   7   42.10   13.00
   3  -1   7   49.99   12.70
  -4   1  -7  156.28   16.20
  -4   1  -7  214.98   28.60
  -4   1  -7  126.09   17.30
  -4   1  -7  148.79   30.50
   4  -1   7  185.18   21.20
   4  -1   7  183.28   21.90
   4  -1   7  177.08   22.40
  -5   1  -7  -15.90   26.30
  -5   1  -7  -35.50   34.20
  -5   1  -7    9.80   18.40
   5  -1   7  -25.70   24.10
   5  -1   7   12.70   22.60
   5   0  -7   35.30   17.30
   5   0  -7   32.10   24.70
  -5   0   7    8.10   24.20
  -5   0   7   12.60   22.70
   4   0  -7  101.89   16.20
   4   0  -7  130.69   22.10
   4   0  -7  122.59   18.30
  -4   0   7  126.39   14.40
  -4   0   7  105.89   13.70
  -4   0   7  159.38   21.70
   3   0  -7  377.76   31.60
   3   0  -7  390.16   30.20
   3   0  -7  388.36   28.70
   3   0  -7  393.26   31.20
  -3   0   7  385.56   31.30
  -3   0   7  402.26   25.90
  -3   0   7  431.06   33.10
  -3   0   7  399.66   38.00
  -3   0   7  401.66   29.80
   2   0  -7   43.00    8.50
   2   0  -7   37.80    8.80
   2   0  -7   22.90   15.80
   2   0  -7   51.59    8.10
   2   0  -7   41.80   13.40
   2   0  -7   33.40    8.70
   2   0  -7   30.20    8.80
  -2   0   7   38.40   10.10
  -2   0   7   28.20   12.00
  -2   0   7   27.30    9.70
  -2   0   7   28.30   10.20
  -2   0   7   40.00    7.90
   1   0  -7 2220.78  127.89
   1   0  -7 2272.57  126.99
   1   0  -7 2270.07  125.79
   1   0  -7 2191.28  125.79
   1   0  -7 2218.98  126.69
   1   0  -7 2152.08  127.09
  -1   0   7 2298.77  127.29
  -1   0   7 2286.27  126.69
  -1   0   7 2242.08  125.79
  -1   0   7 2286.47  127.09
  -1   0   7 2348.17  127.19
   0   0  -7   70.39   10.40
   0   0  -7   62.19    9.90
   0   0  -7   73.59   10.50
   0   0  -7   62.99    9.80
   0   0  -7   67.49   10.90
   0   0  -7   66.09   10.20
   0   0   7   64.49    9.80
   0   0   7   85.59   11.70
   0   0   7   55.69    9.50
   0   0   7   85.79   11.40
   0   0   7   89.39   11.00
  -1   0  -7 1510.75   89.09
  -1   0  -7 1351.96   86.39
  -1   0  -7 1619.44   88.49
  -1   0  -7 1672.73   88.99
  -1   0  -7 1536.25   86.99
  -1   0  -7 1568.64   87.99
  -1   0  -7 1563.24   87.49
   1   0   7 1531.55   88.49
   1   0   7 1569.54   89.09
   1   0   7 1419.66   87.19
   1   0   7 1645.44   87.29
   1   0   7 1498.95   88.79
  -2   0  -7   31.50    9.10
  -2   0  -7    6.00    9.40
  -2   0  -7   31.70   13.00
  -2   0  -7    8.60    9.90
  -2   0  -7   41.50   13.10
   2   0   7   36.70   10.60
   2   0   7   37.50   14.20
   2   0   7   29.90    7.90
   2   0   7   34.30    9.60
   2   0   7   34.60   10.10
   2   0   7   29.10    7.20
  -3   0  -7  201.68   20.70
  -3   0  -7  164.98   24.50
  -3   0  -7  208.98   23.30
  -3   0  -7  182.08   17.00
  -3   0  -7  157.38   22.50
   3   0   7  201.08   20.10
   3   0   7  209.38   21.80
   3   0   7  234.48   23.00
   3   0   7  189.98   27.30
   3   0   7  198.98   21.70
  -4   0  -7  121.89   26.20
  -4   0  -7  121.69   25.00
  -4   0  -7  148.09   18.40
   4   0   7  143.29   19.60
   4   0   7  151.08   20.20
   4   0   7  108.99   22.80
  -5   0  -7   31.70   27.80
  -5   0  -7   -4.50   29.00
  -5   0  -7   11.90   21.80
   5   0   7  -20.70   24.40
   5   0   7   -2.90   22.60
   5  -1  -7   13.50   17.10
   5  -1  -7   13.00   24.30
  -5   1   7    1.80   25.10
  -5   1   7  -48.40   25.00
   4  -1  -7  202.38   25.50
   4  -1  -7  234.58   29.60
   4  -1  -7  251.97   24.70
  -4   1   7  240.08   21.20
  -4   1   7  264.97   29.50
  -4   1   7  230.68   23.50
   3  -1  -7   -2.80   10.80
   3  -1  -7   -9.60   21.40
   3  -1  -7   -6.80    8.40
   3  -1  -7    7.80    9.20
  -3   1   7   -2.40   10.00
  -3   1   7    6.60    8.30
  -3   1   7   13.00   10.50
  -3   1   7    5.30   11.80
  -3   1   7   30.50   13.20
   2  -1  -7  986.30   63.69
   2  -1  -7  981.70   62.89
   2  -1  -7 1080.39   59.19
   2  -1  -7  995.30   61.59
   2  -1  -7 1185.78   59.19
  -2   1   7 1018.20   62.79
  -2   1   7 1025.30   62.59
  -2   1   7 1038.90   62.19
  -2   1   7  982.30   63.59
  -2   1   7 1029.80   60.49
   1  -1  -7  893.01   53.09
   1  -1  -7  875.71   52.99
   1  -1  -7  864.21   51.79
   1  -1  -7  885.21   51.49
  -1   1   7  742.13   51.59
  -1   1   7  840.82   50.59
  -1   1   7  860.41   51.39
  -1   1   7  916.51   54.19
  -1   1   7  873.71   52.79
   0  -1  -7  360.36   27.20
   0  -1  -7  377.76   27.20
   0  -1  -7  370.06   24.90
   0  -1  -7  367.06   23.00
   0  -1  -7  373.46   26.50
   0  -1  -7  354.56   26.50
   0   1   7  361.56   25.50
   0   1   7  354.46   27.10
   0   1   7  410.36   25.60
   0   1   7  375.76   27.10
   0   1   7  355.16   25.10
  -1  -1  -7 1974.90  112.59
  -1  -1  -7 1991.00  113.59
  -1  -1  -7 1776.52  113.09
  -1  -1  -7 2006.50  113.79
  -1  -1  -7 2005.40  114.29
   1   1   7 2126.09  113.99
   1   1   7 2088.99  113.79
   1   1   7 2023.10  113.69
   1   1   7 2027.40  113.59
   1   1   7 1993.90  112.09
  -2  -1  -7   11.00   10.30
  -2  -1  -7    9.20    9.30
  -2  -1  -7   11.20    9.60
  -2  -1  -7    7.90    7.30
  -2  -1  -7   16.40    8.70
   2   1   7    6.40   11.70
   2   1   7   11.70   11.40
   2   1   7    8.00    9.90
   2   1   7    8.00    6.20
   2   1   7   21.70    9.60
  -3  -1  -7  338.87   28.60
  -3  -1  -7  314.07   27.50
  -3  -1  -7  323.87   29.30
  -3  -1  -7  347.07   34.90
   3   1   7  388.46   31.30
   3   1   7  340.07   28.90
   3   1   7  322.67   27.50
   3   1   7  352.06   28.20
  -4  -1  -7  -14.20   16.30
  -4  -1  -7    5.00   13.90
  -4  -1  -7   10.00   20.00
   4   1   7   -4.20   16.80
   4   1   7  -12.30   15.80
   4   1   7    2.10   14.50
  -5  -1  -7   -1.70   22.70
  -5  -1  -7   -5.70   27.00
   5   1   7  -13.10   23.80
   5   1   7   19.40   26.60
   5  -2  -7   35.30   18.60
   5  -2  -7   65.59   30.50
  -5   2   7   -1.40   16.70
  -5   2   7    7.90   29.20
  -5   2   7   16.40   27.90
   4  -2  -7  243.98   28.40
   4  -2  -7  286.47   37.70
  -4   2   7  271.77   34.90
  -4   2   7  271.37   24.80
  -4   2   7  278.47   28.00
  -4   2   7  315.57   34.50
   3  -2  -7   13.90   19.50
   3  -2  -7   32.20   11.40
   3  -2  -7    4.10    8.90
   3  -2  -7   -0.10   13.60
  -3   2   7   -0.80   10.60
  -3   2   7    8.10   11.60
  -3   2   7    9.40   12.50
  -3   2   7    6.90    8.60
  -3   2   7    0.80   11.00
   2  -2  -7 1905.61  106.39
   2  -2  -7 1795.12  104.59
   2  -2  -7 1913.91  102.99
   2  -2  -7 1786.82  106.29
  -2   2   7 1695.83  102.99
  -2   2   7 1825.42  103.69
  -2   2   7 1747.73  104.39
  -2   2   7 1893.01  102.59
  -2   2   7 1650.13  106.09
   1  -2  -7    2.80    8.70
   1  -2  -7   10.90    3.20
   1  -2  -7   18.80   10.10
   1  -2  -7    5.60    7.40
   1  -2  -7   12.20    8.30
   1  -2  -7    8.10    3.50
   1  -2  -7    6.50    8.30
  -1   2   7    1.90    7.80
  -1   2   7   -1.70    9.70
  -1   2   7    1.60    6.50
  -1   2   7   -1.60   10.40
  -1   2   7   10.30    6.40
   0  -2  -7  859.31   50.29
   0  -2  -7  785.52   50.79
   0  -2  -7  914.71   52.49
   0  -2  -7  853.21   50.39
   0  -2  -7  819.62   48.00
   0   2   7  825.32   51.69
   0   2   7  782.12   48.80
   0   2   7  772.82   50.49
   0   2   7  847.42   53.39
   0   2   7  860.21   50.19
  -1  -2  -7 1395.06   78.09
  -1  -2  -7 1196.68   78.89
  -1  -2  -7 1326.37   77.99
  -1  -2  -7 1354.96   76.49
  -1  -2  -7 1267.47   75.39
   1   2   7 1309.47   77.49
   1   2   7 1354.96   78.99
   1   2   7 1373.46   77.19
   1   2   7 1322.87   77.49
   1   2   7 1350.36   75.69
  -2  -2  -7  259.07   21.90
  -2  -2  -7  235.88   22.90
  -2  -2  -7  211.38   21.20
  -2  -2  -7  252.97   16.50
   2   2   7  188.98   23.10
   2   2   7  249.08   24.10
   2   2   7  186.58   24.50
   2   2   7  237.48   22.30
  -3  -2  -7  401.06   27.30
  -3  -2  -7  400.06   32.40
  -3  -2  -7  399.86   33.60
   3   2   7  340.47   27.50
   3   2   7  399.66   32.50
   3   2   7  414.66   32.10
  -4  -2  -7    2.40   15.40
  -4  -2  -7  -10.80   14.70
  -4  -2  -7  -17.60   21.10
   4   2   7    3.60   16.60
   4   2   7   13.50   20.50
  -5  -2  -7   99.99   31.00
  -5  -2  -7   61.89   27.20
   5   2   7   11.30   27.00
   5   2   7  -13.20   21.50
   5  -3  -7   58.59   34.70
  -5   3   7   48.00   19.60
  -5   3   7   67.39   30.40
  -5   3   7   79.49   33.80
   4  -3  -7  103.19   15.70
   4  -3  -7   93.99   28.70
  -4   3   7   47.00   14.90
  -4   3   7   96.19   26.00
  -4   3   7   64.19   23.20
   3  -3  -7  397.56   29.70
   3  -3  -7  335.47   36.40
  -3   3   7  425.26   30.50
  -3   3   7  354.46   33.30
  -3   3   7  387.16   29.20
  -3   3   7  381.26   33.30
   2  -3  -7  272.07   27.60
   2  -3  -7  322.97   29.80
   2  -3  -7  316.17   24.90
  -2   3   7  325.37   24.10
  -2   3   7  268.57   26.70
  -2   3   7  289.57   25.60
  -2   3   7  316.37   26.80
   1  -3  -7  241.78   23.20
   1  -3  -7  195.88   23.80
   1  -3  -7  234.28   20.50
   1  -3  -7  248.68   20.10
  -1   3   7  240.48   22.60
  -1   3   7  279.37   23.80
  -1   3   7  273.57   19.00
  -1   3   7  260.47   27.10
  -1   3   7  273.57   21.60
   0  -3  -7 2022.60  108.49
   0  -3  -7 1862.21  107.89
   0  -3  -7 1977.50  110.99
   0  -3  -7 1927.31  108.39
   0  -3  -7 1733.33  107.99
   0   3   7 2088.89  105.69
   0   3   7 1748.93  108.29
   0   3   7 1923.01  111.59
   0   3   7 1815.42  108.39
   0   3   7 1833.62  107.99
  -1  -3  -7  120.29   18.50
  -1  -3  -7   98.59   13.40
  -1  -3  -7  102.29   15.90
  -1  -3  -7  105.29   14.20
  -1  -3  -7  102.49   13.60
   1   3   7   84.49   13.90
   1   3   7  100.99   15.80
   1   3   7  116.69   14.20
   1   3   7  113.69   14.70
   1   3   7  136.09   20.30
  -2  -3  -7  998.10   59.89
  -2  -3  -7  933.71   59.39
   2   3   7  962.00   59.79
   2   3   7 1002.00   60.99
   2   3   7  861.11   54.29
  -3  -3  -7   52.59   16.20
  -3  -3  -7   62.89   17.60
   3   3   7   45.90   23.10
   3   3   7   56.69    9.10
   3   3   7   62.39   16.90
  -4  -3  -7   45.40   19.50
  -4  -3  -7   39.70   24.30
   4   3   7   34.60   25.00
   5  -4  -7   75.39   38.00
  -5   4   7   26.40   32.80
  -5   4   7   23.30   24.20
  -5   4   7   73.79   35.80
   4  -4  -7  -69.09   26.60
  -4   4   7  -37.00   24.50
  -4   4   7  -15.00   16.80
  -4   4   7   32.60   25.90
   3  -4  -7  504.05   34.80
   3  -4  -7  556.14   48.00
  -3   4   7  504.55   42.10
  -3   4   7  537.75   45.70
  -3   4   7  501.95   42.30
  -3   4   7  562.04   36.80
   2  -4  -7  234.78   28.70
   2  -4  -7  156.28   21.50
   2  -4  -7  185.98   19.10
  -2   4   7  180.38   21.70
  -2   4   7  182.48   24.80
  -2   4   7  175.28   21.40
  -2   4   7  209.78   22.50
   1  -4  -7  177.48   18.90
   1  -4  -7  201.38   24.60
  -1   4   7  176.08   23.00
  -1   4   7  193.28   22.30
  -1   4   7  182.98   20.20
  -1   4   7  186.08   17.30
   0  -4  -7  502.65   34.20
   0  -4  -7  461.25   37.60
   0  -4  -7  438.86   31.70
   0  -4  -7  492.65   34.90
   0   4   7  572.74   37.30
   0   4   7  484.75   30.60
   0   4   7  538.15   35.80
   0   4   7  546.65   35.60
  -1  -4  -7   18.10    9.50
  -1  -4  -7   18.80   14.10
  -1  -4  -7   16.00   11.50
  -1  -4  -7   17.20   11.30
   1   4   7   21.70   12.00
   1   4   7    1.10   13.10
   1   4   7    3.60    9.50
  -2  -4  -7  152.08   20.80
   2   4   7  157.58   23.60
   2   4   7  144.49   15.20
   2   4   7  125.39   18.90
  -3  -4  -7    3.60   17.60
  -3  -4  -7   52.49   17.40
   3   4   7   27.50   20.60
   3   4   7   26.00   17.30
  -4  -4  -7   46.60   23.30
  -4  -4  -7   32.70   28.00
   4   4   7   43.10   29.10
   4   4   7   59.89   23.30
   4  -5  -7   33.90   32.80
  -4   5   7   48.90   30.30
  -4   5   7   89.29   29.40
  -4   5   7   26.90   21.10
   3  -5  -7  328.37   39.50
   3  -5  -7  243.08   22.30
  -3   5   7  300.37   35.20
  -3   5   7  203.48   32.60
  -3   5   7  279.87   32.50
   2  -5  -7   81.19   25.00
   2  -5  -7   81.89   12.50
   2  -5  -7   61.19   20.90
  -2   5   7   91.19   18.00
  -2   5   7   80.59   18.00
  -2   5   7   46.20   15.90
  -2   5   7   56.19   19.00
   1  -5  -7 1015.70   62.59
  -1   5   7 1040.30   66.59
  -1   5   7 1082.59   62.79
  -1   5   7 1018.60   65.99
  -1   5   7 1040.50   66.29
   0  -5  -7   66.49   13.50
   0   5   7   57.39   17.70
   0   5   7   37.90   14.70
  -1  -5  -7  288.17   28.00
  -1  -5  -7  267.07   25.20
   1   5   7  389.36   46.90
   1   5   7  364.16   29.80
   1   5   7  264.17   26.00
  -2  -5  -7  338.67   34.00
  -2  -5  -7  341.77   32.70
   2   5   7  344.57   33.10
   2   5   7  325.47   25.20
  -3  -5  -7   45.80   23.70
  -3  -5  -7  -10.40   20.30
   3   5   7    8.90   23.20
   3   5   7   50.59   23.60
  -4  -5  -7   72.59   30.50
  -4  -5  -7  -14.70   27.80
   4   5   7   45.10   27.50
   4   5   7   32.00   30.70
   3  -6  -7   90.39   37.70
  -3   6   7   75.69   22.10
  -3   6   7  106.89   28.20
  -3   6   7   31.90   28.70
   2  -6  -7  202.28   32.30
   2  -6  -7  154.88   20.60
  -2   6   7  178.98   25.40
  -2   6   7  162.88   25.90
  -2   6   7  229.68   29.40
   1  -6  -7  213.68   23.60
   1  -6  -7  209.08   32.20
  -1   6   7  227.08   28.10
  -1   6   7  189.48   24.50
  -1   6   7  267.17   31.90
   0  -6  -7    5.40   13.30
   0  -6  -7    5.00   23.60
   0   6   7    7.20   15.30
   0   6   7   31.60   16.40
  -1  -6  -7  294.27   32.30
   1   6   7  317.57   36.20
   1   6   7  305.17   30.50
  -2  -6  -7  -28.00   19.10
  -2  -6  -7   22.20   19.90
   2   6   7  -32.00   19.60
  -3  -6  -7    3.90   25.20
  -3  -6  -7   38.00   29.50
   3   6   7   57.39   28.30
   3   6   7   37.10   28.80
   2  -7  -7  157.58   34.90
  -2   7   7   91.89   30.40
  -2   7   7   99.69   24.20
   1  -7  -7   52.09   30.00
   1  -7  -7   15.40   14.10
  -1   7   7   46.10   25.70
  -1   7   7   25.40   22.10
   0  -7  -7  188.18   23.80
   0  -7  -7  138.69   36.90
   0   7   7  182.18   28.50
   0   7   7  149.49   28.70
   1   7   7  194.48   31.70
   1   7   7  219.28   28.00
  -2  -7  -7   11.90   23.00
   2   7   7   36.90   29.30
   2   7   7    9.10   26.60
   2   8  -8   19.20   25.40
   2   8  -8   22.10   33.70
   1   8  -8   21.30   32.40
   1   8  -8   29.50   23.10
   1   8  -8   49.30   32.90
   0   8  -8    5.00   32.50
   0   8  -8   44.50   19.60
   0   8  -8   59.59   35.00
   0  -8   8    7.00   18.90
  -1   8  -8   92.49   37.00
  -1   8  -8   28.30   33.40
   1  -8   8   84.09   23.80
   3   7  -8   18.10   32.20
   3   7  -8   36.50   21.90
   3   7  -8   18.30   24.40
  -3  -7   8   22.00   26.20
   2   7  -8   64.09   16.50
   2   7  -8   61.19   31.50
   2   7  -8   47.70   21.20
  -2  -7   8   76.89   24.10
   1   7  -8   10.20   16.60
   1   7  -8  -13.80   10.10
   1   7  -8   21.10   25.80
   1   7  -8  -14.30   23.50
  -1  -7   8   20.00   13.10
  -1  -7   8    5.20   19.70
   0   7  -8  101.09   30.50
   0   7  -8   88.79   18.30
   0   7  -8  122.99   31.90
   0  -7   8   71.99   19.10
  -1   7  -8   28.00   15.40
  -1   7  -8   24.20   28.80
  -1   7  -8   42.40   28.50
   1  -7   8   58.49   20.30
  -2   7  -8   69.89   33.90
  -2   7  -8   37.60   30.30
   2  -7   8   28.90   21.90
  -3   7  -8   21.40   36.80
  -3   7  -8   74.99   37.20
  -3   7  -8   89.39   27.40
   3  -7   8   55.19   25.90
   4   6  -8   -7.60   34.00
   4   6  -8  -14.20   26.20
   4   6  -8   -2.80   26.80
  -4  -6   8   47.00   25.50
  -4  -6   8   -1.10   39.70
   3   6  -8   49.50   22.30
   3   6  -8   27.00   18.20
   3   6  -8   -2.30   26.40
  -3  -6   8   77.29   22.60
  -3  -6   8    3.00   32.70
   2   6  -8   60.79   14.00
   2   6  -8   63.19   25.20
   2   6  -8   62.99   18.70
  -2  -6   8   64.59   20.20
   1   6  -8   41.40   13.50
   1   6  -8   33.40   15.80
   1   6  -8   38.10   10.20
   1   6  -8   24.60   18.50
   1   6  -8   36.00   14.00
  -1  -6   8   65.39   18.10
  -1  -6   8   12.10   12.10
   0   6  -8  423.16   34.80
   0   6  -8  477.05   45.10
   0   6  -8  443.26   46.40
   0  -6   8  498.35   38.40
   0  -6   8  483.35   34.90
  -1   6  -8   -0.70   12.00
  -1   6  -8   -2.70   19.40
  -1   6  -8   23.00   24.60
   1  -6   8    2.00   13.20
  -2   6  -8  291.17   45.00
  -2   6  -8  310.47   39.30
  -2   6  -8  234.98   24.10
   2  -6   8  270.17   30.90
  -3   6  -8   35.00   30.20
  -3   6  -8   64.39   24.80
  -3   6  -8   42.90   32.00
   3  -6   8   55.89   21.90
   4   5  -8   11.00   23.00
   4   5  -8    5.50   21.90
  -4  -5   8  -35.10   22.00
  -4  -5   8   -1.60   33.70
   3   5  -8   81.99   17.50
   3   5  -8   57.09   23.60
   3   5  -8   35.00   17.30
  -3  -5   8   74.59   36.50
  -3  -5   8   91.99   30.10
   2   5  -8   51.59   19.50
   2   5  -8   31.10   11.60
   2   5  -8   40.40   11.50
  -2  -5   8   42.60   22.70
  -2  -5   8   41.80    8.50
  -2  -5   8   19.70   13.80
   1   5  -8   80.49   11.50
   1   5  -8   75.39   18.50
   1   5  -8   93.59   15.10
   1   5  -8   85.49   14.50
  -1  -5   8   78.29   11.40
  -1  -5   8   89.99   16.10
   0   5  -8   43.60   12.20
   0   5  -8   37.10   17.70
   0   5  -8   34.30   16.40
   0   5  -8   29.80   15.80
   0  -5   8   39.50   10.90
   0  -5   8   39.20   13.50
   0  -5   8   32.50   11.70
  -1   5  -8   84.39   22.80
  -1   5  -8   92.29   20.90
  -1   5  -8   67.89   14.40
   1  -5   8   66.29   15.40
   1  -5   8   59.69   14.10
   1  -5   8  134.39   16.80
  -2   5  -8  151.28   17.20
  -2   5  -8  141.39   28.80
  -2   5  -8  135.39   25.80
   2  -5   8  137.49   20.50
   2  -5   8  142.99   18.40
  -3   5  -8   -8.80   27.00
  -3   5  -8  -21.30   21.90
  -3   5  -8    9.70    9.50
   3  -5   8   -4.90   17.20
  -4   5  -8  260.27   42.00
  -4   5  -8  239.88   48.10
  -4   5  -8  184.48   30.70
   4  -5   8  239.88   31.30
   5   4  -8    8.50   25.60
   5   4  -8   19.50   28.20
  -5  -4   8   45.30   42.20
   4   4  -8    0.80   18.80
   4   4  -8   25.30   20.40
  -4  -4   8   24.10   30.00
   3   4  -8  201.88   26.20
   3   4  -8  158.68   24.40
   3   4  -8  187.48   22.20
  -3  -4   8  202.08   23.40
  -3  -4   8  121.19   26.80
   2   4  -8   35.60   13.90
   2   4  -8    6.60    9.00
   2   4  -8   24.00   11.40
   2   4  -8   19.20    8.80
  -2  -4   8   27.90   17.00
  -2  -4   8   12.40   11.90
  -2  -4   8   19.80   11.30
  -2  -4   8   11.50    6.00
   1   4  -8 1325.87   78.29
   1   4  -8 1405.46   80.99
   1   4  -8 1378.76   79.79
   1   4  -8 1415.66   83.59
  -1  -4   8 1339.17   78.59
  -1  -4   8 1274.67   81.29
  -1  -4   8 1292.67   80.99
  -1  -4   8 1562.24   79.49
   0   4  -8  135.49   17.30
   0   4  -8  152.38   16.80
   0   4  -8  134.39   20.40
   0   4  -8   98.29   20.30
   0  -4   8  147.19   18.00
   0  -4   8  127.69   16.50
   0  -4   8  169.98   16.70
  -1   4  -8   73.69   13.10
  -1   4  -8   78.49   19.00
  -1   4  -8   69.69   16.70
   1  -4   8   92.29   13.50
   1  -4   8   97.09   15.40
   1  -4   8   75.39   12.30
  -2   4  -8  489.05   41.80
  -2   4  -8  424.76   33.60
  -2   4  -8  507.15   41.80
   2  -4   8  507.95   36.60
   2  -4   8  497.85   34.60
  -3   4  -8   31.10   22.20
  -3   4  -8   14.90   11.00
  -3   4  -8  -24.60   20.60
   3  -4   8   23.00   16.80
  -4   4  -8   99.89   38.70
  -4   4  -8   98.39   22.20
  -4   4  -8  151.68   35.40
   4  -4   8   92.99   23.90
   5   3  -8   -4.30   23.50
   5   3  -8  -30.10   25.30
  -5  -3   8   41.80   36.20
  -5  -3   8   -3.40   23.60
   4   3  -8   55.49   20.20
   4   3  -8   50.69   19.40
  -4  -3   8   46.20   28.00
  -4  -3   8   40.00   18.50
   3   3  -8   73.29   14.40
   3   3  -8   47.00   13.90
  -3  -3   8   60.59   19.80
  -3  -3   8   40.30   14.20
   2   3  -8  377.86   30.60
   2   3  -8  398.96   33.70
   2   3  -8  407.26   33.40
   2   3  -8  286.37   26.50
   2   3  -8  441.06   28.30
   2   3  -8  358.36   27.30
  -2  -3   8  343.07   28.70
  -2  -3   8  376.16   29.50
  -2  -3   8  362.06   23.80
  -2  -3   8  413.46   34.60
   1   3  -8  493.35   37.20
   1   3  -8  539.85   36.00
   1   3  -8  504.65   33.80
   1   3  -8  573.34   41.30
   1   3  -8  554.54   37.80
   1   3  -8  541.55   35.10
  -1  -3   8  546.15   34.20
  -1  -3   8  541.35   37.00
  -1  -3   8  528.85   33.60
  -1  -3   8  561.44   41.40
  -1  -3   8  565.64   36.80
   0   3  -8   77.09   11.50
   0   3  -8   71.89   16.70
   0   3  -8   93.69   16.00
   0   3  -8   80.69    8.70
   0   3  -8   81.29   12.60
   0   3  -8   71.39   13.10
   0  -3   8   72.19   12.20
   0  -3   8   86.49   18.00
   0  -3   8   68.59   10.70
   0  -3   8   72.49    7.40
   0  -3   8   47.00   10.90
  -1   3  -8 1836.52  101.09
  -1   3  -8 1916.81  104.89
  -1   3  -8 1684.13  101.19
  -1   3  -8 1704.93  105.09
  -1   3  -8 1720.33  101.19
  -1   3  -8 1741.53  104.29
   1  -3   8 1745.93  104.99
   1  -3   8 1689.73  100.59
   1  -3   8 1761.62  100.79
   1  -3   8 1786.82  101.39
  -2   3  -8   35.60   10.20
  -2   3  -8   20.60   15.60
  -2   3  -8   29.40   15.10
  -2   3  -8   17.30   11.60
   2  -3   8   14.70    9.80
   2  -3   8   17.70   10.70
   2  -3   8   37.00   12.00
  -3   3  -8  351.36   34.80
  -3   3  -8  250.47   34.90
  -3   3  -8  324.67   26.10
   3  -3   8  259.17   33.60
   3  -3   8  337.97   27.90
  -4   3  -8   65.09   16.40
  -4   3  -8   42.40   13.60
  -4   3  -8   36.30   27.20
  -4   3  -8   69.79   37.30
   4  -3   8   87.49   24.30
  -5   3  -8   93.59   48.60
  -5   3  -8    0.70   31.50
   5  -3   8   92.39   31.00
   5   2  -8  -17.40   25.50
   5   2  -8    6.10   22.10
  -5  -2   8   44.20   31.20
  -5  -2   8    8.50   24.50
   4   2  -8  132.89   23.20
   4   2  -8  113.99   20.00
  -4  -2   8   75.39   25.80
  -4  -2   8  115.89   20.70
   3   2  -8    5.10    9.70
   3   2  -8   10.60   11.60
   3   2  -8    1.60   15.70
  -3  -2   8  -21.50   11.20
  -3  -2   8   11.60   15.50
   2   2  -8  450.15   33.20
   2   2  -8  416.16   31.90
   2   2  -8  455.45   35.30
   2   2  -8  463.25   32.20
   2   2  -8  440.56   37.50
   2   2  -8  565.24   35.80
  -2  -2   8  433.76   33.20
  -2  -2   8  476.95   36.90
  -2  -2   8  491.35   29.00
  -2  -2   8  385.26   33.10
  -2  -2   8  475.65   33.70
   1   2  -8   50.49    9.00
   1   2  -8   43.50   14.30
   1   2  -8   57.29   11.90
   1   2  -8   51.09   10.00
   1   2  -8   54.79    9.80
   1   2  -8   54.79   12.90
  -1  -2   8   50.49   11.10
  -1  -2   8   57.79    8.80
  -1  -2   8   70.69   12.30
  -1  -2   8   50.49   14.00
  -1  -2   8   49.00    9.50
   0   2  -8  640.64   42.30
   0   2  -8  748.83   45.10
   0   2  -8  689.03   43.10
   0   2  -8  683.93   45.60
   0   2  -8  671.33   42.20
   0  -2   8  650.63   42.70
   0  -2   8  619.54   44.50
   0  -2   8  672.33   39.60
   0  -2   8  660.53   41.60
   0  -2   8  689.83   42.80
  -1   2  -8  669.93   44.50
  -1   2  -8  716.43   44.20
  -1   2  -8  748.93   48.00
  -1   2  -8  688.03   47.00
  -1   2  -8  762.92   47.30
  -1   2  -8  673.23   44.50
   1  -2   8  684.83   44.50
   1  -2   8  754.52   48.10
   1  -2   8  683.83   40.10
   1  -2   8  707.53   44.30
   1  -2   8  690.83   45.20
  -2   2  -8   41.50   11.30
  -2   2  -8   46.80   15.40
  -2   2  -8   43.50    9.80
  -2   2  -8   37.40   13.60
   2  -2   8   37.30   10.80
   2  -2   8   53.89   11.00
   2  -2   8   29.60   11.50
   2  -2   8   55.09    7.70
   2  -2   8   40.60    6.60
  -3   2  -8  592.04   47.40
  -3   2  -8  698.03   48.00
  -3   2  -8  593.24   40.40
   3  -2   8  585.04   38.00
   3  -2   8  588.24   41.10
   3  -2   8  617.64   42.60
  -4   2  -8   20.20   12.90
  -4   2  -8  -21.10   21.60
  -4   2  -8   21.50   12.00
  -4   2  -8   35.30   40.10
   4  -2   8   23.40   13.00
   4  -2   8   -0.90   18.80
  -5   2  -8   62.99   29.90
  -5   2  -8   48.60   48.20
   5  -2   8   26.40   30.50
   5   1  -8   11.30   28.10
   5   1  -8   28.30   20.60
  -5  -1   8   30.70   27.60
  -5  -1   8   21.20   31.40
   4   1  -8   65.19   15.20
   4   1  -8   62.89   20.00
  -4  -1   8   38.10   17.40
  -4  -1   8   55.39   21.90
   3   1  -8   36.20   12.80
   3   1  -8   32.50   12.40
   3   1  -8   15.70   10.50
  -3  -1   8   24.20   13.00
  -3  -1   8   35.60    8.10
  -3  -1   8   32.60   14.20
   2   1  -8 1475.95   80.29
   2   1  -8 1458.35   80.69
   2   1  -8 1218.08   82.49
   2   1  -8 1370.36   79.89
   2   1  -8 1317.57   77.69
   2   1  -8 1309.47   79.59
   2   1  -8 1350.96   82.39
  -2  -1   8 1423.76   82.89
  -2  -1   8 1226.78   79.19
  -2  -1   8 1438.26   81.49
  -2  -1   8 1400.46   77.69
  -2  -1   8 1351.36   80.79
   1   1  -8   47.70   10.10
   1   1  -8   37.60   10.10
   1   1  -8   19.00    8.30
   1   1  -8   40.60   12.10
   1   1  -8   45.30    9.80
   1   1  -8   42.40   12.30
  -1  -1   8   37.30   10.30
  -1  -1   8   39.40    8.40
  -1  -1   8   45.00   10.40
  -1  -1   8   50.79   10.40
  -1  -1   8   47.10   11.50
   0   1  -8 1777.52   93.69
   0   1  -8 1581.24   93.79
   0   1  -8 1544.95   93.99
   0   1  -8 1722.03   94.29
   0   1  -8 1532.25   92.39
   0   1  -8 1552.74   93.99
   0  -1   8 1645.84   93.49
   0  -1   8 1650.83   94.19
   0  -1   8 1583.74   92.29
   0  -1   8 1659.93   93.19
   0  -1   8 1706.23   95.19
  -1   1  -8    4.10    9.10
  -1   1  -8    4.20    9.80
  -1   1  -8    7.30    8.90
  -1   1  -8    1.60    9.00
  -1   1  -8    0.50    7.50
  -1   1  -8    9.50    8.50
   1  -1   8    4.70   13.20
   1  -1   8    1.20    7.20
   1  -1   8   10.30    9.00
   1  -1   8    8.10    6.80
   1  -1   8    4.90    7.80
  -2   1  -8  202.18   22.50
  -2   1  -8  193.68   20.00
  -2   1  -8  220.18   25.30
  -2   1  -8  199.68   22.30
  -2   1  -8  217.28   20.40
   2  -1   8  185.78   18.00
   2  -1   8  205.08   27.60
   2  -1   8  181.08   15.40
   2  -1   8  183.18   20.30
   2  -1   8  212.88   20.30
   2  -1   8  159.58   18.20
  -3   1  -8  346.17   28.00
  -3   1  -8  354.36   34.60
  -3   1  -8  391.66   28.60
  -3   1  -8  255.07   34.40
   3  -1   8  358.06   31.60
   3  -1   8  357.56   26.50
   3  -1   8  347.37   29.90
   3  -1   8  408.56   29.60
  -4   1  -8  137.59   27.30
  -4   1  -8   79.79   16.90
  -4   1  -8   56.59   29.40
  -4   1  -8  121.19   16.40
   4  -1   8  108.89   21.40
   4  -1   8  154.58   19.80
  -5   1  -8   82.39   31.20
  -5   1  -8   46.20   21.70
  -5   1  -8   60.19   38.90
   5  -1   8   35.00   27.90
   5  -1   8    5.90   22.60
   5   0  -8   60.59   28.10
   5   0  -8   78.29   23.10
  -5   0   8   59.19   29.40
  -5   0   8   57.89   27.70
   4   0  -8   16.70   17.70
   4   0  -8    6.70   13.10
   4   0  -8   21.40   16.90
  -4   0   8    1.30   15.40
  -4   0   8    8.50    9.20
  -4   0   8   -4.70   18.50
   3   0  -8  293.87   26.20
   3   0  -8  278.07   23.30
   3   0  -8  247.78   23.20
  -3   0   8  268.87   20.30
  -3   0   8  205.28   25.50
  -3   0   8  264.17   27.50
  -3   0   8  236.58   25.70
   2   0  -8  440.76   37.50
   2   0  -8  356.26   29.20
   2   0  -8  418.66   34.50
   2   0  -8  452.45   30.60
   2   0  -8  475.05   29.10
   2   0  -8  420.66   28.90
   2   0  -8  409.46   31.40
  -2   0   8  428.16   32.10
  -2   0   8  440.66   31.20
  -2   0   8  428.16   33.40
  -2   0   8  450.85   32.40
  -2   0   8  473.25   29.40
   1   0  -8  729.43   47.50
   1   0  -8  793.32   46.50
   1   0  -8  712.93   48.90
   1   0  -8  812.02   46.70
   1   0  -8  755.32   47.30
   1   0  -8  670.23   46.30
  -1   0   8  739.23   48.20
  -1   0   8  775.72   47.10
  -1   0   8  798.22   47.60
  -1   0   8  794.62   46.30
  -1   0   8  714.83   46.80
   0   0  -8 1216.38   71.79
   0   0  -8 1081.89   69.99
   0   0  -8 1229.68   71.89
   0   0  -8 1176.98   71.29
   0   0  -8 1292.97   72.09
   0   0  -8 1198.88   72.59
   0   0   8 1227.68   72.29
   0   0   8 1194.18   71.69
   0   0   8 1248.08   71.69
   0   0   8 1227.48   71.29
   0   0   8 1371.46   72.19
  -1   0  -8   38.00    8.50
  -1   0  -8   34.80   10.90
  -1   0  -8   14.40    6.60
  -1   0  -8   31.30    9.60
  -1   0  -8   22.20    9.00
  -1   0  -8   24.90    9.90
  -1   0  -8   19.10    9.20
   1   0   8   20.40    8.40
   1   0   8   30.10    9.30
   1   0   8   25.30   13.20
   1   0   8   25.10   10.50
   1   0   8   20.50    8.10
  -2   0  -8  979.10   64.89
  -2   0  -8 1056.19   62.39
  -2   0  -8 1032.50   64.49
  -2   0  -8 1069.59   66.89
  -2   0  -8 1093.09   64.39
   2   0   8 1071.19   66.29
   2   0   8  989.50   62.79
   2   0   8 1005.80   64.49
   2   0   8 1070.99   64.29
   2   0   8 1191.78   61.99
  -3   0  -8   -5.30   10.90
  -3   0  -8   12.70   13.90
  -3   0  -8   20.20   16.40
   3   0   8   11.50   12.40
   3   0   8  -20.20   11.60
   3   0   8   24.80   17.10
   3   0   8    7.30   10.10
  -4   0  -8   -1.70   20.40
  -4   0  -8   35.10   23.10
  -4   0  -8   21.80   26.30
   4   0   8   31.20   16.90
   4   0   8   50.09   17.70
  -5   0  -8    3.20   25.50
  -5   0  -8   12.50   28.90
  -5   0  -8   14.30   24.30
   5   0   8   24.70   28.80
   5   0   8   35.50   26.30
   5  -1  -8   61.89   27.20
  -5   1   8   11.50   28.50
  -5   1   8   42.40   26.80
   4  -1  -8   14.60   20.30
   4  -1  -8    0.90   12.10
   4  -1  -8    7.80   14.50
  -4   1   8  -13.90   17.30
  -4   1   8    8.80   19.10
  -4   1   8   -9.10   10.20
  -4   1   8   24.40   13.80
   3  -1  -8  849.52   54.69
   3  -1  -8  955.60   61.09
   3  -1  -8  863.81   57.09
   3  -1  -8  912.91   55.39
  -3   1   8  903.61   60.79
  -3   1   8  965.70   60.19
  -3   1   8  890.11   58.09
  -3   1   8  967.00   55.99
  -3   1   8 1036.20   56.79
   2  -1  -8   30.50   18.40
   2  -1  -8   28.60   12.30
   2  -1  -8   21.10    6.80
   2  -1  -8   25.90   13.40
   2  -1  -8   28.70   10.90
   2  -1  -8   14.10    7.00
  -2   1   8   14.10   11.30
  -2   1   8   14.60   10.60
  -2   1   8   15.60   12.60
  -2   1   8   23.00   10.70
  -2   1   8   22.00    9.00
   1  -1  -8 1473.05   85.89
   1  -1  -8 1442.46   86.79
   1  -1  -8 1448.85   86.89
   1  -1  -8 1553.14   83.89
   1  -1  -8 1475.55   85.69
  -1   1   8 1517.15   85.39
  -1   1   8 1421.86   84.89
  -1   1   8 1486.35   86.49
  -1   1   8 1518.15   87.59
   0  -1  -8  879.11   57.89
   0  -1  -8  966.30   58.69
   0  -1  -8  960.60   55.99
   0  -1  -8  909.81   57.39
   0  -1  -8 1039.80   57.59
   0  -1  -8  955.40   54.29
   0   1   8  936.91   56.19
   0   1   8  942.61   56.99
   0   1   8  979.30   58.99
   0   1   8  909.21   57.39
   0   1   8  931.41   56.69
  -1  -1  -8  142.39   18.50
  -1  -1  -8  172.28   18.70
  -1  -1  -8  158.58   18.00
  -1  -1  -8  125.89   17.60
  -1  -1  -8  140.59   16.90
  -1  -1  -8  112.69   11.10
   1   1   8  166.48   19.30
   1   1   8  196.38   19.70
   1   1   8  153.08   19.40
   1   1   8  156.08   15.40
   1   1   8  158.18   17.50
  -2  -1  -8  758.22   51.19
  -2  -1  -8  860.61   48.30
  -2  -1  -8  825.82   52.39
  -2  -1  -8  808.32   52.69
   2   1   8  832.82   51.69
   2   1   8  725.53   48.00
   2   1   8  885.81   54.19
   2   1   8  809.92   51.69
  -3  -1  -8   -8.30   12.70
  -3  -1  -8    1.00   11.90
  -3  -1  -8    5.00   10.50
  -3  -1  -8   -4.80    5.20
   3   1   8   15.90   12.30
   3   1   8   24.10   13.90
   3   1   8   -9.90   17.90
  -4  -1  -8  161.88   23.10
  -4  -1  -8  115.39   21.80
  -4  -1  -8  148.29   29.80
   4   1   8   82.99   31.30
   4   1   8  126.09   23.00
  -5  -1  -8   23.60   31.30
  -5  -1  -8   19.90   26.70
   5   1   8   72.59   29.50
   5   1   8   26.80   25.90
   5  -2  -8   49.20   30.70
  -5   2   8  -55.69   30.00
  -5   2   8   -0.30   29.00
   4  -2  -8   51.39   23.90
   4  -2  -8  120.69   19.40
   4  -2  -8   95.99   14.30
  -4   2   8   91.99   24.20
  -4   2   8   95.39   16.10
  -4   2   8   85.39   22.80
   3  -2  -8  114.59   21.30
   3  -2  -8  104.89   13.10
   3  -2  -8  121.09   17.40
   3  -2  -8  121.79   13.10
  -3   2   8  140.89   20.50
  -3   2   8  134.79   20.60
  -3   2   8  140.69   17.90
  -3   2   8  117.59   14.80
  -3   2   8   85.19   16.60
   2  -2  -8  284.47   30.10
   2  -2  -8  261.77   26.70
   2  -2  -8  275.57   23.20
  -2   2   8  296.77   22.60
  -2   2   8  290.67   25.60
  -2   2   8  276.77   26.00
  -2   2   8  254.37   24.10
   1  -2  -8 1711.23   94.89
   1  -2  -8 1633.24   93.09
   1  -2  -8 1654.33   88.09
   1  -2  -8 1581.14   92.29
   1  -2  -8 1478.45   91.59
   1  -2  -8 1439.66   87.99
  -1   2   8 1717.93   90.49
  -1   2   8 1483.95   92.49
  -1   2   8 1600.34   92.69
  -1   2   8 1630.34   94.29
  -1   2   8 1591.24   92.19
   0  -2  -8  368.06   29.40
   0  -2  -8  368.06   28.30
   0  -2  -8  401.96   25.50
   0  -2  -8  372.76   29.90
   0  -2  -8  389.36   29.70
   0   2   8  399.46   28.50
   0   2   8  372.16   30.00
   0   2   8  401.46   27.00
   0   2   8  438.26   29.00
   0   2   8  365.96   31.70
  -1  -2  -8 1976.80  113.29
  -1  -2  -8 1911.61  114.69
  -1  -2  -8 1952.60  114.59
  -1  -2  -8 1936.81  112.29
  -1  -2  -8 2028.20  116.89
   1   2   8 1940.11  115.29
   1   2   8 2067.99  114.89
   1   2   8 2070.29  114.29
   1   2   8 2101.49  112.79
   1   2   8 1964.90  114.49
  -2  -2  -8  101.79   16.30
  -2  -2  -8  124.09   16.00
   2   2   8  169.48   19.90
   2   2   8   94.29   18.80
   2   2   8  164.08   14.60
   2   2   8  167.78   22.60
  -3  -2  -8  150.18   22.50
  -3  -2  -8  133.99   21.20
   3   2   8  130.09   20.60
   3   2   8  208.48   22.80
  -4  -2  -8   95.19   28.00
  -4  -2  -8  100.59   23.50
   4   2   8  150.48   24.50
   4   2   8  118.69   28.50
  -5  -2  -8  -28.20   25.20
  -5  -2  -8   15.10   31.80
   5   2   8   24.40   26.80
   5   2   8   23.20   30.60
   5  -3  -8   22.90   35.00
  -5   3   8   10.50   29.60
  -5   3   8    5.50   34.10
   4  -3  -8  201.38   36.00
   4  -3  -8  206.58   27.70
  -4   3   8  242.58   27.80
  -4   3   8  204.68   33.30
  -4   3   8  222.58   32.30
   3  -3  -8  135.79   25.80
   3  -3  -8  172.18   20.10
  -3   3   8  152.68   24.00
  -3   3   8  158.98   19.30
  -3   3   8  154.28   18.60
  -3   3   8  116.59   21.90
   2  -3  -8  308.87   26.20
   2  -3  -8  342.57   30.10
   2  -3  -8  284.37   30.70
  -2   3   8  294.47   28.80
  -2   3   8  255.77   27.20
  -2   3   8  297.27   24.90
  -2   3   8  290.37   25.90
   1  -3  -8  550.94   43.40
   1  -3  -8  571.84   38.30
   1  -3  -8  645.24   40.60
   1  -3  -8  645.64   42.90
  -1   3   8  695.33   42.50
  -1   3   8  581.54   37.80
  -1   3   8  641.44   41.10
  -1   3   8  619.94   41.60
   0  -3  -8   51.49    8.50
   0  -3  -8   55.79   12.70
   0  -3  -8   60.09   12.20
   0  -3  -8   43.30   13.70
   0   3   8   37.80   14.20
   0   3   8   65.99   10.50
   0   3   8   52.29   11.30
   0   3   8   44.80   12.00
   0   3   8   28.10   16.70
  -1  -3  -8  174.88   22.70
  -1  -3  -8  167.98   18.70
  -1  -3  -8  150.98   18.30
  -1  -3  -8  147.99   19.70
   1   3   8  162.58   22.50
   1   3   8  163.78   18.70
   1   3   8  187.78   19.60
  -2  -3  -8    0.40   12.60
  -2  -3  -8    8.60   11.60
  -2  -3  -8   13.70    8.00
   2   3   8    9.10   17.80
   2   3   8   22.10    8.70
   2   3   8    8.90   13.30
  -3  -3  -8  213.28   26.70
  -3  -3  -8  240.28   31.50
   3   3   8  255.07   31.40
   3   3   8  158.38   25.20
  -4  -3  -8   -8.90   20.90
  -4  -3  -8  -14.70   23.80
   4   3   8   25.20   23.20
   4   3   8   20.90   25.60
   4  -4  -8   13.60   32.10
  -4   4   8   93.69   28.60
  -4   4   8  100.09   22.70
  -4   4   8  103.79   32.60
   3  -4  -8   34.00   12.40
   3  -4  -8   38.10   24.20
  -3   4   8   16.20   16.70
  -3   4   8   44.80   21.10
  -3   4   8   37.40   16.00
   2  -4  -8 1181.68   69.39
   2  -4  -8 1113.49   71.49
   2  -4  -8 1085.19   77.49
  -2   4   8 1157.08   70.49
  -2   4   8 1128.29   71.19
  -2   4   8 1263.67   71.89
   1  -4  -8   21.20   10.10
   1  -4  -8   10.50   10.20
   1  -4  -8   -0.30   15.20
  -1   4   8    4.80    7.90
  -1   4   8    3.50   12.00
  -1   4   8   27.50   15.00
  -1   4   8    6.80   10.60
   0  -4  -8  674.33   45.00
   0  -4  -8  700.53   44.80
   0  -4  -8  698.33   48.90
   0   4   8  604.64   40.50
   0   4   8  705.93   46.00
   0   4   8  697.03   45.10
  -1  -4  -8  545.35   36.40
  -1  -4  -8  554.64   44.30
  -1  -4  -8  532.85   38.80
  -1  -4  -8  502.65   36.20
   1   4   8  536.95   39.90
   1   4   8  547.65   36.50
   1   4   8  518.05   39.40
  -2  -4  -8   26.10   17.30
  -2  -4  -8   47.90   14.40
   2   4   8   53.29   10.80
  -3  -4  -8  156.08   27.60
  -3  -4  -8  164.68   25.10
   3   4   8  164.78   27.20
   3   4   8  204.48   30.80
  -4  -4  -8   10.00   27.90
  -4  -4  -8    6.60   22.60
   4   4   8    7.40   25.30
   4   4   8   70.29   30.70
   4  -5  -8   69.39   34.60
  -4   5   8   96.49   31.10
  -4   5   8   52.79   32.10
  -4   5   8   67.89   23.90
   3  -5  -8  228.28   37.40
  -3   5   8  126.99   24.80
  -3   5   8  139.59   24.80
  -3   5   8  172.28   30.00
   2  -5  -8  320.87   26.70
   2  -5  -8  299.67   39.40
  -2   5   8  280.37   33.10
  -2   5   8  312.97   37.30
  -2   5   8  307.47   29.70
   1  -5  -8   91.39   22.70
   1  -5  -8   52.29   13.10
  -1   5   8   65.09   11.20
  -1   5   8   56.19   15.60
   0  -5  -8  545.45   37.00
   0  -5  -8  514.35   44.30
   0   5   8  393.16   29.00
   0   5   8  536.65   39.90
   0   5   8  510.15   37.70
  -1  -5  -8    0.00   11.80
  -1  -5  -8   25.00   16.00
   1   5   8  -11.80   15.80
   1   5   8    3.10   12.10
   1   5   8   -4.20   14.50
  -2  -5  -8  138.19   21.90
  -2  -5  -8   95.09   23.10
   2   5   8  139.39   23.20
   2   5   8  140.89   18.60
  -3  -5  -8   19.70   25.50
  -3  -5  -8   11.20   21.00
   3   5   8   -3.90   24.80
   3   5   8    5.50   25.00
   3  -6  -8  146.49   38.20
  -3   6   8  108.99   25.90
  -3   6   8  141.89   28.90
  -3   6   8  181.48   34.00
   2  -6  -8   12.70   26.70
   2  -6  -8   34.50   14.20
  -2   6   8    6.10   16.50
  -2   6   8   24.00   24.00
  -2   6   8  -10.20   20.00
   1  -6  -8  385.96   47.20
   1  -6  -8  347.57   32.50
  -1   6   8  303.27   36.00
  -1   6   8  353.36   37.10
   0  -6  -8  281.17   39.10
   0  -6  -8  199.28   25.10
   0   6   8  249.68   30.60
   0   6   8  275.87   34.10
  -1  -6  -8   47.30   20.50
   1   6   8   81.89   24.00
   1   6   8   70.99   17.60
  -2  -6  -8  151.38   27.20
  -2  -6  -8  239.38   33.30
   2   6   8  234.98   31.20
   2  -7  -8  -16.10   31.90
  -2   7   8   32.70   30.30
  -2   7   8  -43.70   23.50
   1  -7  -8  131.79   20.10
   1  -7  -8  177.78   37.20
  -1   7   8  132.09   27.00
  -1   7   8  102.09   32.00
   0  -7  -8   66.19   33.80
   0  -7  -8   32.30   21.20
   0   7   8   55.09   27.00
   0   7   8   70.69   23.70
  -1  -7  -8   46.00   21.60
   1   7   8   47.80   29.10
   1   8  -9   42.30   25.80
   1   8  -9   60.89   36.20
   1   8  -9   41.20   34.60
   0   8  -9  -13.00   35.50
   0   8  -9   28.10   20.10
   0   8  -9   44.20   35.50
   0  -8   9   17.30   22.10
  -1   8  -9   36.90   35.90
  -1   8  -9    5.70   34.50
   1  -8   9   60.89   23.90
   3   7  -9  -24.10   24.60
   3   7  -9   26.60   22.20
   3   7  -9   41.20   35.60
  -3  -7   9   12.30   27.90
   2   7  -9    3.10   26.10
   2   7  -9   13.60   22.80
   2   7  -9    3.10   14.70
  -2  -7   9   16.00   24.60
   1   7  -9  143.59   24.60
   1   7  -9   83.09   32.90
   1   7  -9  122.49   30.50
  -1  -7   9  150.28   27.50
   0   7  -9  -47.00   26.50
   0   7  -9   31.20   29.80
   0  -7   9    5.50   17.90
  -1   7  -9  305.87   46.90
  -1   7  -9  389.96   46.80
  -1   7  -9  285.27   31.20
   1  -7   9  241.58   31.50
  -2   7  -9   -0.10   31.90
  -2   7  -9   -7.60   32.70
   2  -7   9   16.60   22.60
   3   6  -9   23.80   18.80
   3   6  -9   -6.70   20.20
   3   6  -9   -6.60   27.60
  -3  -6   9  -39.90   22.20
  -3  -6   9  -45.80   33.70
   2   6  -9   27.30   18.70
   2   6  -9    2.70   12.60
   2   6  -9    7.90   22.80
  -2  -6   9   -4.20   10.10
  -2  -6   9    4.00   19.20
   1   6  -9   15.40   15.80
   1   6  -9   17.30    9.40
   1   6  -9   23.10   20.00
  -1  -6   9   18.50   12.60
  -1  -6   9   19.80   18.80
   0   6  -9   64.29   26.50
   0   6  -9   56.39   14.90
   0   6  -9  100.09   26.70
   0  -6   9   43.00   19.20
   0  -6   9   67.39   15.60
  -1   6  -9  104.19   28.80
  -1   6  -9  101.49   17.30
  -1   6  -9   71.69   29.40
   1  -6   9   97.79   20.10
  -2   6  -9   14.70   29.00
  -2   6  -9   20.10   14.00
  -2   6  -9   26.30   27.70
   2  -6   9   20.10   17.90
  -3   6  -9  127.29   36.20
  -3   6  -9  133.19   40.90
   3  -6   9  174.08   28.20
   4   5  -9   25.40   30.50
   4   5  -9  -34.40   22.60
   4   5  -9    0.60   22.80
  -4  -5   9   14.80   36.60
  -4  -5   9   16.60   25.20
   3   5  -9    4.00   24.70
   3   5  -9    3.20   17.00
  -3  -5   9   43.70   30.20
  -3  -5   9   31.20   21.10
   2   5  -9  320.77   31.40
   2   5  -9  213.58   28.50
   2   5  -9  301.47   26.70
   2   5  -9  371.36   37.80
  -2  -5   9  280.17   31.60
  -2  -5   9  352.66   23.90
  -2  -5   9  313.87   44.10
   1   5  -9  134.69   18.30
   1   5  -9   89.39   28.90
   1   5  -9  104.29   14.90
   1   5  -9  116.99   18.50
  -1  -5   9  140.89   25.30
  -1  -5   9  128.09   14.80
   0   5  -9  156.58   20.10
   0   5  -9  183.68   31.00
   0   5  -9  119.29   24.30
   0  -5   9  136.79   16.90
   0  -5   9  161.08   24.20
  -1   5  -9  241.08   32.10
  -1   5  -9  201.08   24.40
  -1   5  -9  137.39   41.60
   1  -5   9  211.48   24.50
   1  -5   9  210.28   25.50
   1  -5   9  217.78   25.30
  -2   5  -9   32.40   12.70
  -2   5  -9   35.60   24.00
  -2   5  -9   15.40   24.00
   2  -5   9   15.10   15.80
  -3   5  -9   78.99   14.50
  -3   5  -9   43.20   32.30
  -3   5  -9   75.49   31.10
   3  -5   9   54.79   21.50
  -4   5  -9   57.39   34.40
  -4   5  -9  -60.99   36.00
  -4   5  -9   20.90   25.60
   4  -5   9    2.90   23.20
   4   4  -9  -18.90   25.80
   4   4  -9  -20.40   20.40
   4   4  -9    0.90   21.00
  -4  -4   9   -7.60   30.80
  -4  -4   9  -22.60   23.20
   3   4  -9  111.39   24.20
   3   4  -9  158.58   21.20
   3   4  -9  143.49   21.90
  -3  -4   9  172.48   32.20
  -3  -4   9  146.39   38.60
   2   4  -9  139.09   18.50
   2   4  -9  142.59   15.60
   2   4  -9  169.38   24.10
   2   4  -9  131.29   18.90
  -2  -4   9  104.99   16.00
  -2  -4   9  107.79   13.50
  -2  -4   9  157.28   26.80
  -2  -4   9  147.49   20.80
   1   4  -9   30.40    9.00
   1   4  -9   27.90   13.00
   1   4  -9   38.80   12.60
   1   4  -9   40.40   12.00
  -1  -4   9   33.30   10.30
  -1  -4   9   32.20    9.30
  -1  -4   9   58.19   14.00
   0   4  -9 1348.07   78.49
   0   4  -9 1268.27   82.49
   0   4  -9 1349.96   77.69
   0  -4   9 1294.57   78.89
   0  -4   9 1333.27   77.09
   0  -4   9 1242.48   77.69
  -1   4  -9   -2.30   15.30
  -1   4  -9   -6.90   10.60
  -1   4  -9   10.80   15.50
   1  -4   9   10.50   10.30
   1  -4   9   22.60   12.30
   1  -4   9   -4.10   10.10
  -2   4  -9  333.57   40.70
  -2   4  -9  346.57   29.40
  -2   4  -9  371.36   39.40
   2  -4   9  388.16   32.60
   2  -4   9  347.87   29.50
   2  -4   9  364.56   32.10
  -3   4  -9   21.10   13.60
  -3   4  -9    9.00   26.00
  -3   4  -9    1.50   21.90
   3  -4   9   38.60   18.90
  -4   4  -9   29.10   30.30
  -4   4  -9   31.50   21.90
  -4   4  -9  -11.60   37.40
   4  -4   9   60.69   23.90
   5   3  -9   11.50   28.60
   5   3  -9   22.20   23.00
  -5  -3   9  -57.49   33.60
  -5  -3   9  -20.80   27.50
   4   3  -9  -12.10   17.20
   4   3  -9   13.20   19.70
  -4  -3   9  -44.20   23.20
  -4  -3   9  -44.90   19.20
   3   3  -9   53.09   15.80
   3   3  -9   85.49   16.80
   3   3  -9   97.89   19.50
  -3  -3   9   97.39   19.50
  -3  -3   9  119.49   26.20
   2   3  -9   18.40   10.20
   2   3  -9   14.80   10.70
   2   3  -9    0.10    9.90
   2   3  -9    4.40   11.70
  -2  -3   9   12.80   11.20
  -2  -3   9   28.70   15.30
  -2  -3   9   -3.90   10.70
  -2  -3   9  -10.50    6.30
   1   3  -9  306.37   25.20
   1   3  -9  366.26   41.50
   1   3  -9  307.97   31.10
   1   3  -9  310.77   22.00
   1   3  -9  265.67   26.40
   1   3  -9  230.98   23.80
  -1  -3   9  291.77   22.60
  -1  -3   9  286.57   22.30
  -1  -3   9  266.97   25.30
  -1  -3   9  310.67   26.10
  -1  -3   9  293.07   30.10
   0   3  -9  431.46   33.80
   0   3  -9  479.45   33.00
   0   3  -9  483.85   32.60
   0   3  -9  453.55   36.00
   0   3  -9  386.56   27.80
   0   3  -9  416.76   36.80
   0  -3   9  517.35   27.30
   0  -3   9  435.86   32.50
   0  -3   9  488.15   31.70
   0  -3   9  364.66   38.70
   0  -3   9  479.95   33.10
  -1   3  -9  291.37   24.10
  -1   3  -9  288.57   26.80
  -1   3  -9  271.17   30.00
  -1   3  -9  333.77   28.80
  -1   3  -9  246.78   29.50
   1  -3   9  302.77   25.00
   1  -3   9  272.87   25.10
   1  -3   9  304.87   24.50
  -2   3  -9  610.54   40.10
  -2   3  -9  624.54   46.20
  -2   3  -9  580.24   45.50
   2  -3   9  572.74   41.40
   2  -3   9  574.24   40.10
   2  -3   9  592.74   41.70
  -3   3  -9   35.70   24.20
  -3   3  -9   49.00   14.30
  -3   3  -9   36.20   21.80
   3  -3   9   22.90   16.70
   3  -3   9   48.40   17.50
  -4   3  -9  109.59   42.80
  -4   3  -9  157.38   22.00
  -4   3  -9   92.89   18.30
  -4   3  -9  182.78   34.90
   4  -3   9  179.58   28.60
   5   2  -9   -7.00   27.30
   5   2  -9  -13.20   22.00
  -5  -2   9   29.80   31.90
  -5  -2   9   -4.70   27.50
   4   2  -9   57.89   20.80
   4   2  -9   81.59   20.80
  -4  -2   9   74.89   26.90
  -4  -2   9   35.80   20.90
   3   2  -9  288.07   27.20
   3   2  -9  232.38   27.50
   3   2  -9  250.27   26.00
  -3  -2   9  263.57   28.20
  -3  -2   9  250.07   33.40
   2   2  -9   47.90   11.30
   2   2  -9   34.10   11.20
   2   2  -9   39.80   16.30
   2   2  -9   50.89   12.40
   2   2  -9   34.90   10.20
   2   2  -9   19.60   14.60
  -2  -2   9   40.90   13.50
  -2  -2   9   25.80   13.00
  -2  -2   9   38.00    8.50
  -2  -2   9   41.20   14.30
   1   2  -9 1160.18   70.19
   1   2  -9 1166.58   73.09
   1   2  -9 1132.69   72.49
   1   2  -9 1311.47   71.79
   1   2  -9 1177.38   74.09
   1   2  -9 1295.97   71.89
  -1  -2   9 1204.08   72.19
  -1  -2   9 1230.48   70.09
  -1  -2   9 1114.39   74.09
  -1  -2   9 1188.68   70.29
  -1  -2   9 1239.58   72.19
   0   2  -9   -3.10   10.70
   0   2  -9   22.90   10.50
   0   2  -9   14.70   14.20
   0   2  -9   14.00   10.10
   0   2  -9    8.10    7.40
   0   2  -9   10.60   11.00
   0  -2   9    6.40    9.00
   0  -2   9   -7.20    7.30
   0  -2   9   13.20    7.20
   0  -2   9   25.30   13.80
   0  -2   9   -5.10   10.30
  -1   2  -9  358.46   31.80
  -1   2  -9  368.56   30.30
  -1   2  -9  378.46   31.30
  -1   2  -9  401.16   28.20
  -1   2  -9  327.57   29.60
  -1   2  -9  366.76   28.50
   1  -2   9  381.56   27.90
   1  -2   9  329.07   32.40
   1  -2   9  363.96   23.10
   1  -2   9  350.56   28.10
   1  -2   9  392.56   28.80
  -2   2  -9  165.78   24.20
  -2   2  -9  169.18   22.40
  -2   2  -9  166.78   18.40
  -2   2  -9  154.48   18.30
   2  -2   9  157.08   12.90
   2  -2   9  164.48   20.70
   2  -2   9  123.99   13.90
   2  -2   9  166.88   20.30
   2  -2   9  154.38   19.00
  -3   2  -9  143.49   19.10
  -3   2  -9  205.98   27.30
  -3   2  -9  154.08   19.70
  -3   2  -9  146.09   27.10
   3  -2   9  114.99   16.40
   3  -2   9  131.89   20.30
  -4   2  -9  130.89   21.00
  -4   2  -9   81.19   29.00
  -4   2  -9   37.60   34.00
  -4   2  -9  113.49   17.50
   4  -2   9  120.89   18.10
   4  -2   9  111.09   25.80
  -5   2  -9   19.40   50.09
  -5   2  -9  -22.40   35.90
   5  -2   9   41.10   32.70
   5   1  -9    6.70   21.90
   5   1  -9   -0.80   25.50
  -5  -1   9  -21.50   26.80
  -5  -1   9  -56.39   28.50
   4   1  -9   85.59   23.00
   4   1  -9   76.09   19.10
  -4  -1   9  112.49   22.80
  -4  -1   9   56.49   24.30
   3   1  -9   70.69   13.30
   3   1  -9   80.59   15.40
   3   1  -9   74.89   15.40
   3   1  -9   41.60   15.70
  -3  -1   9   72.59   10.10
  -3  -1   9   87.29   17.40
  -3  -1   9   47.40   17.70
   2   1  -9  194.28   21.10
   2   1  -9  235.88   28.00
   2   1  -9  194.58   19.80
   2   1  -9  227.78   20.40
   2   1  -9  240.58   24.60
   2   1  -9  208.48   20.70
   2   1  -9  184.08   27.20
  -2  -1   9  210.18   23.90
  -2  -1   9  199.88   22.70
  -2  -1   9  191.08   18.70
  -2  -1   9  205.18   24.40
  -2  -1   9  197.28   21.30
   1   1  -9  539.95   40.50
   1   1  -9  590.74   41.70
   1   1  -9  532.35   37.30
   1   1  -9  634.34   39.10
   1   1  -9  555.34   37.90
  -1  -1   9  565.44   37.00
  -1  -1   9  518.75   38.60
  -1  -1   9  604.04   39.80
  -1  -1   9  511.85   38.50
  -1  -1   9  630.74   38.80
   0   1  -9   -6.90    9.40
   0   1  -9   14.40   10.90
   0   1  -9    6.70    7.70
   0   1  -9    3.10    9.20
   0   1  -9   -1.00    8.00
   0   1  -9   -0.70    8.80
   0  -1   9   -7.70    9.80
   0  -1   9    6.80   12.70
   0  -1   9   19.00    8.80
   0  -1   9   25.30    9.50
   0  -1   9    1.40    8.40
  -1   1  -9 1738.73   95.29
  -1   1  -9 1656.53   92.99
  -1   1  -9 1849.52   93.49
  -1   1  -9 1521.25   92.29
  -1   1  -9 1519.65   92.99
  -1   1  -9 1699.43   93.49
   1  -1   9 1567.84   93.29
   1  -1   9 1552.24   95.09
   1  -1   9 1521.85   92.79
   1  -1   9 1364.56   91.69
  -2   1  -9  -11.60   10.10
  -2   1  -9   11.90   14.30
  -2   1  -9   -8.50   11.10
  -2   1  -9    9.80   14.20
  -2   1  -9    4.90   12.60
   2  -1   9   -3.70   10.90
   2  -1   9    8.20    6.60
   2  -1   9   -3.20   12.60
   2  -1   9   -7.10    8.80
   2  -1   9    5.60    9.90
  -3   1  -9  128.29   16.70
  -3   1  -9  135.59   24.20
  -3   1  -9   92.59   22.60
   3  -1   9   94.09   18.40
   3  -1   9   55.79   12.30
   3  -1   9   78.19   17.00
  -4   1  -9   21.00   29.00
  -4   1  -9   71.09   13.70
  -4   1  -9   90.89   34.20
  -4   1  -9   40.90   25.60
   4  -1   9   69.49   21.50
   4  -1   9   41.40   15.80
  -5   1  -9  -12.10   23.20
  -5   1  -9   73.49   37.10
  -5   1  -9  -45.40   36.20
   5  -1   9   23.20   31.00
   5   0  -9   48.80   27.30
   5   0  -9   -3.30   22.30
  -5   0   9  -20.30   26.80
  -5   0   9  -22.00   26.50
   4   0  -9  300.17   36.70
   4   0  -9  290.27   29.60
   4   0  -9  212.08   30.90
   4   0  -9  286.07   31.60
  -4   0   9  350.16   37.40
  -4   0   9  312.27   23.50
  -4   0   9  275.77   37.50
   3   0  -9   12.60   13.10
   3   0  -9    3.10    9.60
   3   0  -9   -0.40   10.60
   3   0  -9   -5.20   13.10
  -3   0   9   11.00    9.60
  -3   0   9  -13.30   12.70
  -3   0   9   12.90   13.40
   2   0  -9  982.90   56.09
   2   0  -9  902.31   56.19
   2   0  -9  967.90   63.09
   2   0  -9  933.01   56.49
   2   0  -9  936.81   59.19
   2   0  -9  925.61   62.49
   2   0  -9  911.41   57.29
  -2   0   9  933.71   58.69
  -2   0   9  937.91   58.49
  -2   0   9  886.91   59.19
  -2   0   9  911.31   55.79
  -2   0   9  907.11   59.19
   1   0  -9 1005.60   57.79
   1   0  -9  953.50   59.99
   1   0  -9  846.82   57.39
   1   0  -9  914.61   57.89
   1   0  -9  857.01   56.39
   1   0  -9  945.11   56.09
  -1   0   9  908.21   57.79
  -1   0   9  902.31   57.59
  -1   0   9  937.11   56.39
  -1   0   9 1053.89   57.79
  -1   0   9  914.71   58.39
   0   0  -9  310.77   25.50
   0   0  -9  309.47   27.10
   0   0  -9  333.07   25.60
   0   0  -9  292.77   25.50
   0   0  -9  294.27   25.30
   0   0  -9  271.77   23.10
   0   0   9  327.37   25.20
   0   0   9  295.97   24.50
   0   0   9  337.57   26.70
   0   0   9  326.27   25.60
   0   0   9  348.57   27.40
  -1   0  -9  906.31   56.79
  -1   0  -9 1001.50   57.29
  -1   0  -9  898.31   54.69
  -1   0  -9  928.71   54.59
  -1   0  -9  955.60   58.19
  -1   0  -9  963.00   58.19
  -1   0  -9  885.81   56.69
   1   0   9  895.71   58.59
   1   0   9  866.71   56.79
   1   0   9  868.41   56.39
   1   0   9  929.11   56.99
   1   0   9  967.30   55.89
  -2   0  -9   37.70   11.70
  -2   0  -9   38.40   13.40
  -2   0  -9   69.59   14.10
  -2   0  -9   65.99   17.50
  -2   0  -9   39.60   13.10
   2   0   9   32.10   11.10
   2   0   9   22.10   10.90
   2   0   9   38.60   12.30
   2   0   9   39.70   13.60
  -3   0  -9  184.58   30.10
  -3   0  -9  237.58   22.40
  -3   0  -9  245.08   25.90
   3   0   9  208.78   27.60
   3   0   9  259.27   23.90
  -4   0  -9   34.10   24.90
  -4   0  -9   13.20   19.40
  -4   0  -9   12.20   22.80
   4   0   9   14.30   18.10
   4   0   9   40.70   20.00
  -5   0  -9   52.69   30.30
  -5   0  -9   23.00   32.60
   5   0   9   93.99   30.60
   5   0   9  146.99   35.40
   5  -1  -9   10.40   22.00
   5  -1  -9    2.20   28.90
  -5   1   9   29.90   32.60
  -5   1   9   -0.30   27.80
   4  -1  -9   15.60   17.10
   4  -1  -9   41.50   23.10
   4  -1  -9  -11.90   12.50
  -4   1   9   24.90   11.80
  -4   1   9   -8.20   21.60
  -4   1   9   39.30   23.20
   3  -1  -9  161.88   16.90
   3  -1  -9  167.08   20.00
   3  -1  -9  167.08   19.20
   3  -1  -9  186.08   25.40
  -3   1   9  123.39   20.80
  -3   1   9  167.48   24.30
  -3   1   9  117.99   16.00
   2  -1  -9  389.56   28.90
   2  -1  -9  454.55   29.40
   2  -1  -9  435.86   35.70
   2  -1  -9  444.26   32.80
   2  -1  -9  432.56   31.80
  -2   1   9  469.05   31.30
  -2   1   9  450.55   34.60
  -2   1   9  460.65   33.00
  -2   1   9  417.06   34.70
  -2   1   9  463.05   41.70
   1  -1  -9  276.47   23.30
   1  -1  -9  314.07   20.90
   1  -1  -9  287.67   24.60
   1  -1  -9  258.57   24.30
   1  -1  -9  283.07   25.80
  -1   1   9  224.98   22.00
  -1   1   9  286.87   23.10
  -1   1   9  247.88   24.30
  -1   1   9  304.27   27.50
  -1   1   9  310.67   27.40
   0  -1  -9 3651.33  195.88
   0  -1  -9 3781.42  197.78
   0  -1  -9 3543.45  193.98
   0  -1  -9 3425.16  197.28
   0  -1  -9 3442.26  197.38
   0  -1  -9 3295.17  196.48
   0   1   9 3461.75  196.68
   0   1   9 3604.04  196.58
   0   1   9 3421.86  196.68
   0   1   9 3715.13  195.98
   0   1   9 3428.56  197.38
  -1  -1  -9    2.40   13.50
  -1  -1  -9   15.00   11.50
  -1  -1  -9   10.50   10.90
  -1  -1  -9   16.10   12.60
  -1  -1  -9    1.90   10.90
   1   1   9   27.00   14.10
   1   1   9   15.60   10.20
   1   1   9   28.80   12.80
   1   1   9   14.80   13.20
   1   1   9   13.40    9.00
  -2  -1  -9  324.17   25.60
  -2  -1  -9  273.77   26.30
  -2  -1  -9  292.07   21.30
  -2  -1  -9  332.57   28.60
   2   1   9  259.47   23.10
   2   1   9  260.37   31.80
   2   1   9  331.37   26.90
   2   1   9  268.27   27.90
  -3  -1  -9  300.77   38.00
  -3  -1  -9  211.18   33.20
  -3  -1  -9  303.97   21.30
   3   1   9  332.27   29.50
   3   1   9  345.27   32.50
  -4  -1  -9    3.70   24.30
  -4  -1  -9  -31.80   19.50
  -4  -1  -9    4.20   17.20
   4   1   9   24.00   22.90
   4   1   9    3.20   22.20
   5  -2  -9   84.49   35.60
  -5   2   9   32.90   30.50
  -5   2   9  116.59   37.90
   4  -2  -9   -1.90   17.60
   4  -2  -9    7.50   26.10
  -4   2   9    0.70   24.20
  -4   2   9   40.90   15.70
  -4   2   9   35.90   23.70
   3  -2  -9  142.69   13.50
   3  -2  -9  112.29   24.80
   3  -2  -9  161.78   19.60
   3  -2  -9  148.39   14.60
  -3   2   9  176.48   21.60
  -3   2   9  140.39   22.00
  -3   2   9  172.98   24.00
  -3   2   9  152.68   18.70
   2  -2  -9  510.05   35.60
   2  -2  -9  503.15   41.50
   2  -2  -9  440.26   37.60
  -2   2   9  444.66   34.40
  -2   2   9  485.25   35.90
  -2   2   9  534.15   38.00
  -2   2   9  522.25   37.50
   1  -2  -9   49.20    8.30
   1  -2  -9   47.70   12.90
   1  -2  -9   50.39   11.70
   1  -2  -9   55.19   15.70
   1  -2  -9   10.20   11.80
   1  -2  -9   51.49   12.50
  -1   2   9   31.40   10.90
  -1   2   9   58.09   12.10
  -1   2   9   58.49   14.00
  -1   2   9   58.09   16.20
  -1   2   9   24.20    9.10
   0  -2  -9  283.97   27.80
   0  -2  -9  344.27   27.40
   0  -2  -9  315.67   26.30
   0  -2  -9  362.06   27.90
   0  -2  -9  333.27   23.30
   0   2   9  339.37   26.70
   0   2   9  347.57   31.30
   0   2   9  319.47   29.60
   0   2   9  324.67   24.70
   0   2   9  344.67   26.70
  -1  -2  -9   58.79   15.90
  -1  -2  -9   72.39   14.60
  -1  -2  -9   73.79   15.00
  -1  -2  -9   83.59   15.90
   1   2   9   71.49   16.10
   1   2   9   75.79   14.00
   1   2   9   64.29   12.50
   1   2   9   71.69   16.90
  -2  -2  -9  429.46   34.00
  -2  -2  -9  390.06   33.00
   2   2   9  445.56   29.30
   2   2   9  436.46   34.70
  -3  -2  -9    0.80   18.10
  -3  -2  -9   11.10   17.50
   3   2   9   23.90   16.30
   3   2   9   -1.40   22.40
  -4  -2  -9    6.50   24.30
  -4  -2  -9   76.19   24.50
   4   2   9   31.30   24.40
   4   2   9   20.00   25.10
   5  -3  -9   -6.00   49.40
  -5   3   9   52.49   36.10
  -5   3   9  122.79   37.60
   4  -3  -9   53.09   31.20
   4  -3  -9    5.40   17.00
  -4   3   9   43.30   26.70
  -4   3   9    3.90   17.70
  -4   3   9   18.80   26.50
   3  -3  -9  582.54   41.10
   3  -3  -9  586.04   48.60
  -3   3   9  501.95   40.00
  -3   3   9  539.65   45.80
  -3   3   9  511.75   41.90
  -3   3   9  500.25   43.10
   2  -3  -9   15.30   13.60
   2  -3  -9    7.30   15.20
   2  -3  -9   -6.10   11.70
  -2   3   9    5.70   12.30
  -2   3   9   -4.00   12.20
  -2   3   9  -21.20   16.00
  -2   3   9   19.40   11.30
   1  -3  -9  788.52   60.09
   1  -3  -9  925.61   57.09
   1  -3  -9  824.42   53.49
  -1   3   9  961.70   58.19
  -1   3   9  941.61   59.59
  -1   3   9  955.10   57.79
  -1   3   9  948.21   53.39
   0  -3  -9  574.44   40.10
   0  -3  -9  584.04   40.10
   0  -3  -9  611.14   42.50
   0  -3  -9  589.54   35.50
   0   3   9  570.94   39.50
   0   3   9  488.45   39.40
  -1  -3  -9  235.28   23.20
  -1  -3  -9  289.97   24.30
  -1  -3  -9  252.17   25.10
  -1  -3  -9  326.07   30.90
   1   3   9  255.27   23.30
   1   3   9  219.18   25.50
   1   3   9  250.07   27.00
  -2  -3  -9  319.37   26.00
  -2  -3  -9  350.46   32.40
   2   3   9  378.56   37.50
   2   3   9  410.56   26.60
  -3  -3  -9   14.80   19.20
  -3  -3  -9   13.60   22.10
   3   3   9   10.70   20.20
   3   3   9    1.40   20.90
  -4  -3  -9   99.39   31.30
  -4  -3  -9   45.00   23.70
   4   3   9   82.29   29.10
   4   3   9   65.19   30.30
   4  -4  -9  147.69   36.30
  -4   4   9  191.68   34.60
  -4   4   9  186.98   27.70
  -4   4   9  126.29   32.60
   3  -4  -9  150.48   19.70
   3  -4  -9  125.69   30.50
  -3   4   9  186.08   30.20
  -3   4   9  157.58   24.50
  -3   4   9  159.38   25.00
   2  -4  -9   60.09   17.00
   2  -4  -9   67.69   24.60
   2  -4  -9   58.49   15.40
  -2   4   9   94.99   20.60
  -2   4   9   44.70   19.70
  -2   4   9   63.99   15.10
  -2   4   9   69.49   17.30
   1  -4  -9  748.93   56.09
   1  -4  -9  865.91   51.89
  -1   4   9  753.62   55.19
  -1   4   9  806.42   53.59
  -1   4   9  733.93   46.80
   0  -4  -9   17.70   12.00
   0   4   9    2.50   19.00
   0   4   9    2.80   11.50
   0   4   9    4.80    7.90
  -1  -4  -9  352.96   32.60
  -1  -4  -9  366.76   29.00
  -1  -4  -9  371.56   30.20
  -1  -4  -9  473.65   40.30
   1   4   9  320.57   29.80
   1   4   9  379.56   33.70
   1   4   9  351.16   33.00
  -2  -4  -9   21.10   20.00
  -2  -4  -9    5.40   14.20
   2   4   9   15.50   10.60
   2   4   9   10.50   19.10
  -3  -4  -9   38.50   22.90
  -3  -4  -9    8.60   22.70
   3   4   9    0.00   24.80
   3   4   9  -21.50   22.70
  -4  -4  -9   74.59   30.50
  -4  -4  -9   25.70   30.20
   4   4   9   40.10   30.70
   4   4   9    0.70   33.80
   4  -5  -9   82.09   38.00
  -4   5   9   40.60   25.90
  -4   5   9   93.19   35.70
  -4   5   9   75.79   48.00
   3  -5  -9   11.10   30.10
  -3   5   9   -3.10   25.10
  -3   5   9   20.30   21.30
  -3   5   9    1.90   30.10
   2  -5  -9  266.37   29.00
   2  -5  -9  264.07   37.40
  -2   5   9  301.77   35.20
  -2   5   9  316.57   28.70
  -2   5   9  269.47   33.40
   1  -5  -9  304.77   37.70
   1  -5  -9  301.47   29.60
  -1   5   9  297.57   34.30
  -1   5   9  301.87   23.60
  -1   5   9  353.96   35.10
   0  -5  -9  290.87   30.70
   0  -5  -9  279.67   36.10
   0   5   9  255.87   29.30
   0   5   9  294.37   32.80
  -1  -5  -9  507.85   42.60
  -1  -5  -9  353.96   32.40
   1   5   9  480.35   35.70
   1   5   9  461.35   42.20
  -2  -5  -9   -8.60   20.50
  -2  -5  -9    5.10   18.00
   2   5   9  -11.20   20.60
  -3  -5  -9  121.99   31.50
  -3  -5  -9   27.40   22.80
   3   5   9   71.79   30.90
   3   5   9   57.09   28.90
   3  -6  -9   12.80   35.20
  -3   6   9  -36.70   23.60
  -3   6   9   86.69   33.10
   2  -6  -9  190.78   36.50
  -2   6   9  250.37   36.10
  -2   6   9  183.98   28.90
   1  -6  -9   19.70   30.20
   1  -6  -9   -1.00   18.10
  -1   6   9   51.59   23.00
  -1   6   9  -28.60   22.50
   0  -6  -9  263.07   41.20
   0  -6  -9  159.78   26.80
   0   6   9  211.28   30.70
   0   6   9  169.28   27.10
  -1  -6  -9   28.70   23.40
   1   6   9    7.80   24.40
   1   6   9   26.00   17.50
  -2  -6  -9   40.00   23.70
   2   6   9   51.19   27.30
   1  -7  -9   43.80   36.80
  -1   7   9   -3.70   30.40
  -1   7   9   40.20   26.20
   0  -7  -9  113.49   41.50
   0  -7  -9  109.19   24.70
   0   7   9  152.48   31.60
   0   7   9  127.19   31.80
   0   8 -10   74.79   23.30
   0   8 -10   94.39   40.60
   0   8 -10  104.99   55.29
   0  -8  10   52.39   24.30
   2   7 -10  -10.30   22.70
   2   7 -10   29.20   29.50
  -2  -7  10   97.09   28.50
   1   7 -10  -14.80   21.70
   1   7 -10   13.00   30.80
   1   7 -10   -8.30   29.80
  -1  -7  10   24.10   18.00
  -1  -7  10    9.40   23.30
   0   7 -10   15.00   19.40
   0   7 -10   20.40   31.00
   0   7 -10    1.00   31.20
   0  -7  10   46.30   23.50
   0  -7  10   41.40   22.00
  -1   7 -10    5.40   30.20
  -1   7 -10    1.30   31.70
  -1   7 -10    5.70   18.00
   1  -7  10    0.90   22.40
  -2   7 -10  208.48   40.80
  -2   7 -10   84.59   40.20
   2  -7  10  102.99   26.50
   3   6 -10   66.19   25.50
   3   6 -10   61.09   21.90
   3   6 -10   37.00   32.00
  -3  -6  10   96.69   28.70
  -3  -6  10  124.99   40.20
   2   6 -10   41.40   21.50
   2   6 -10   33.40   14.30
   2   6 -10   60.89   27.50
  -2  -6  10   36.00   23.00
  -2  -6  10   16.50   12.20
   1   6 -10   26.90   19.20
   1   6 -10   38.00   24.40
   1   6 -10   48.40   10.20
  -1  -6  10   37.80   20.60
  -1  -6  10   27.60   13.60
   0   6 -10   38.70   16.80
   0   6 -10   66.59   27.20
   0   6 -10   62.19   27.70
   0  -6  10   52.09   16.90
   0  -6  10   34.90   18.80
  -1   6 -10  -14.90   24.80
  -1   6 -10   22.40   29.30
  -1   6 -10  -16.80   15.40
   1  -6  10   31.60   20.00
   1  -6  10   34.20   18.00
  -2   6 -10  135.89   37.90
  -2   6 -10  101.59   33.60
  -2   6 -10  106.19   18.70
   2  -6  10  121.79   24.40
  -3   6 -10  -12.50   31.00
  -3   6 -10  -22.70   35.80
   3  -6  10    0.90   22.10
   4   5 -10   11.20   23.80
   4   5 -10   31.50   30.70
   4   5 -10   -6.90   27.50
  -4  -5  10   27.10   36.50
  -4  -5  10   33.60   27.90
   3   5 -10   27.80   18.10
   3   5 -10   19.30   19.70
   3   5 -10   55.59   27.40
  -3  -5  10   40.70   22.80
  -3  -5  10   -9.80   30.40
   2   5 -10   83.39   15.90
   2   5 -10   82.59   24.50
   2   5 -10   87.79   21.60
  -2  -5  10   73.29   22.70
  -2  -5  10   69.39   11.70
   1   5 -10  328.97   34.10
   1   5 -10  382.96   39.70
   1   5 -10  371.76   25.70
  -1  -5  10  366.86   35.60
  -1  -5  10  361.96   28.60
   0   5 -10   47.40   23.60
   0   5 -10   12.50   12.50
   0   5 -10   52.79   23.30
   0  -5  10   51.89   18.20
   0  -5  10   26.70   12.50
  -1   5 -10  363.06   45.90
  -1   5 -10  364.46   31.80
  -1   5 -10  351.96   42.00
   1  -5  10  353.36   34.40
   1  -5  10  337.97   35.60
  -2   5 -10   41.10   26.30
  -2   5 -10  -16.90   26.90
  -2   5 -10   16.70   13.70
   2  -5  10   -5.50   18.40
  -3   5 -10   38.30   35.30
  -3   5 -10   41.90   30.90
   3  -5  10    1.90   20.60
   4   4 -10    7.50   29.20
   4   4 -10   32.50   25.30
   4   4 -10    8.70   20.40
  -4  -4  10   37.70   27.50
  -4  -4  10   31.90   34.30
   3   4 -10    4.20   22.40
   3   4 -10   16.00   15.50
   3   4 -10   27.50   17.50
  -3  -4  10  -15.80   21.00
  -3  -4  10   11.50   26.70
   2   4 -10  131.39   22.50
   2   4 -10  123.59   19.40
   2   4 -10  116.29   19.60
   2   4 -10   85.09   14.90
  -2  -4  10   68.09   27.50
  -2  -4  10   71.99   16.00
  -2  -4  10   91.59   23.60
  -2  -4  10   94.89   12.50
   1   4 -10   70.99   15.90
   1   4 -10   65.69   11.20
   1   4 -10   62.09   15.30
   1   4 -10   61.79   20.00
  -1  -4  10   69.29   12.80
  -1  -4  10   88.69   17.20
  -1  -4  10   41.50   10.60
   0   4 -10  192.88   21.50
   0   4 -10  189.18   27.20
   0  -4  10  193.98   20.80
   0  -4  10  114.99   19.20
  -1   4 -10  519.15   61.09
  -1   4 -10  580.84   49.70
  -1   4 -10  570.04   42.10
   1  -4  10  675.53   46.40
   1  -4  10  629.64   43.80
   1  -4  10  613.64   43.00
  -2   4 -10   11.40   21.80
  -2   4 -10   17.90   12.70
   2  -4  10    6.40   17.40
   2  -4  10   31.80   17.10
  -3   4 -10  281.47   30.00
  -3   4 -10  232.38   35.90
  -3   4 -10  183.58   37.00
   3  -4  10  323.87   39.90
  -4   4 -10   29.40   38.70
  -4   4 -10   23.40   23.00
  -4   4 -10   40.60   30.90
   4  -4  10  -14.90   24.00
   5   3 -10   13.70   26.10
   5   3 -10   60.09   33.30
   5   3 -10   27.10   32.10
  -5  -3  10   -8.70   31.60
  -5  -3  10   -5.10   41.10
   4   3 -10   67.09   26.30
   4   3 -10   51.69   21.00
   4   3 -10   66.79   24.40
  -4  -3  10   59.89   25.80
  -4  -3  10   69.89   32.50
   3   3 -10    1.30   20.10
   3   3 -10   11.30    7.60
   3   3 -10    1.50   15.30
   3   3 -10  -15.90   14.00
  -3  -3  10   -3.40   21.00
  -3  -3  10  -10.90   16.80
   2   3 -10  453.45   37.70
   2   3 -10  540.15   36.50
   2   3 -10  552.74   39.80
  -2  -3  10  486.75   33.10
  -2  -3  10  505.75   39.10
  -2  -3  10  513.45   43.70
  -2  -3  10  496.35   37.80
   1   3 -10   13.30   12.60
   1   3 -10   11.40    9.70
   1   3 -10    4.80    8.50
   1   3 -10    0.10   11.00
  -1  -3  10   -1.70    9.00
  -1  -3  10    2.70    8.60
  -1  -3  10    3.90   12.00
   0   3 -10  198.78   25.30
   0   3 -10  225.78   26.60
   0   3 -10  240.08   23.90
   0   3 -10  242.58   31.30
   0  -3  10  237.28   23.90
   0  -3  10  241.28   16.80
   0  -3  10  225.48   34.20
   0  -3  10  224.18   22.20
  -1   3 -10  130.89   22.90
  -1   3 -10  217.08   27.20
  -1   3 -10  188.28   20.60
  -1   3 -10  189.38   25.50
   1  -3  10  222.38   23.50
   1  -3  10  215.88   25.10
   1  -3  10  212.58   21.30
  -2   3 -10  271.17   24.30
  -2   3 -10  200.98   30.50
  -2   3 -10  192.28   28.30
   2  -3  10  188.78   25.20
   2  -3  10  218.48   25.50
   2  -3  10  279.77   31.10
  -3   3 -10  126.79   30.50
  -3   3 -10  139.09   20.60
   3  -3  10  108.39   23.00
  -4   3 -10    8.20   22.10
  -4   3 -10   55.39   42.00
  -4   3 -10   46.50   31.70
  -4   3 -10   28.20   19.10
   4  -3  10   12.60   26.20
   5   2 -10  -13.10   23.30
   5   2 -10   19.10   28.40
   5   2 -10   -2.30   29.70
  -5  -2  10  -13.20   29.00
  -5  -2  10   43.30   34.20
   4   2 -10   23.00   20.00
   4   2 -10   -1.00   20.90
   4   2 -10   30.20   20.20
  -4  -2  10   31.60   24.10
  -4  -2  10   17.20   26.90
   3   2 -10   92.39   17.70
   3   2 -10   75.39   18.80
   3   2 -10   54.09   16.70
  -3  -2  10  102.49   11.00
  -3  -2  10   69.39   25.50
   2   2 -10  123.59   16.30
   2   2 -10  107.99   16.10
   2   2 -10  104.19   16.30
   2   2 -10  105.89   23.60
   2   2 -10  130.19   18.50
  -2  -2  10   96.09   17.10
  -2  -2  10   99.99   17.10
  -2  -2  10   80.29   19.30
  -2  -2  10  115.89   13.40
   1   2 -10   39.90   11.10
   1   2 -10   32.90   12.90
   1   2 -10    9.10   12.60
   1   2 -10   23.90   10.90
   1   2 -10   38.30   14.50
  -1  -2  10   19.70    9.20
  -1  -2  10   14.90   14.20
  -1  -2  10   43.90   12.70
  -1  -2  10   29.50   11.30
   0   2 -10  824.02   57.69
   0   2 -10  910.71   55.79
   0   2 -10  872.91   54.89
   0   2 -10  898.21   56.79
   0   2 -10  803.32   52.69
   0   2 -10  936.61   56.89
   0  -2  10  870.11   54.49
   0  -2  10  930.81   59.39
   0  -2  10  884.41   55.59
   0  -2  10  905.51   56.29
  -1   2 -10   24.00   14.10
  -1   2 -10    4.60   10.70
  -1   2 -10   21.30   13.50
  -1   2 -10   11.40   13.70
  -1   2 -10    1.60   11.80
   1  -2  10   10.70   12.10
   1  -2  10   14.50   11.00
   1  -2  10    5.60   10.30
   1  -2  10    1.00    7.20
  -2   2 -10  521.55   43.10
  -2   2 -10  590.54   38.80
  -2   2 -10  486.75   39.80
  -2   2 -10  574.44   43.90
  -2   2 -10  528.85   41.80
   2  -2  10  547.95   32.80
   2  -2  10  518.65   38.70
   2  -2  10  540.15   40.30
  -3   2 -10   25.70   22.40
  -3   2 -10   53.59   18.70
  -3   2 -10   49.30   20.90
  -3   2 -10   49.00   16.30
   3  -2  10   45.70   11.00
   3  -2  10   39.80   18.90
  -4   2 -10   63.99   36.20
  -4   2 -10    2.30   20.80
  -4   2 -10    3.50   27.10
   4  -2  10   -1.60   23.80
   5   1 -10   18.20   26.70
   5   1 -10   57.89   28.50
   5   1 -10   78.09   29.20
  -5  -1  10  107.89   33.60
  -5  -1  10   27.10   33.90
   4   1 -10  -10.50   18.70
   4   1 -10   -1.10   19.50
   4   1 -10  -12.90   20.00
  -4  -1  10   -6.50   23.50
  -4  -1  10  -59.89   21.30
   3   1 -10  652.13   46.60
   3   1 -10  682.93   47.40
   3   1 -10  626.74   48.30
   3   1 -10  666.23   45.90
  -3  -1  10  703.23   52.39
  -3  -1  10  640.64   50.39
  -3  -1  10  633.94   40.70
   2   1 -10  236.08   23.80
   2   1 -10  255.47   23.90
   2   1 -10  258.27   24.90
   2   1 -10  248.98   25.50
   2   1 -10  284.67   28.20
  -2  -1  10  232.88   27.60
  -2  -1  10  256.87   28.00
  -2  -1  10  259.97   26.30
  -2  -1  10  248.18   22.90
   1   1 -10  177.68   20.90
   1   1 -10  172.78   20.30
   1   1 -10  209.18   21.30
   1   1 -10  173.78   23.40
   1   1 -10  203.68   24.50
   1   1 -10  194.68   22.10
  -1  -1  10  173.18   21.30
  -1  -1  10  196.88   19.00
  -1  -1  10  179.18   22.80
  -1  -1  10  182.88   22.90
  -1  -1  10  190.28   23.10
   0   1 -10  943.51   57.59
   0   1 -10  934.51   58.09
   0   1 -10  970.70   57.49
   0   1 -10  861.31   58.09
   0   1 -10  980.20   58.19
   0   1 -10  905.41   56.39
   0  -1  10  862.61   58.89
   0  -1  10  944.91   57.29
   0  -1  10  948.71   55.89
   0  -1  10  866.21   57.69
   0  -1  10  871.01   56.49
  -1   1 -10   24.90   13.50
  -1   1 -10   26.30   13.50
  -1   1 -10   41.70   11.50
  -1   1 -10   47.50   12.80
  -1   1 -10   13.10   12.90
   1  -1  10   43.50   11.70
   1  -1  10   20.40   16.60
   1  -1  10   40.50   14.40
   1  -1  10   36.60   10.20
   1  -1  10   29.90   11.10
  -2   1 -10  392.26   36.40
  -2   1 -10  449.26   33.50
  -2   1 -10  406.46   37.60
  -2   1 -10  428.16   34.00
  -2   1 -10  366.96   33.30
   2  -1  10  469.55   32.20
   2  -1  10  439.06   29.30
   2  -1  10  462.55   35.20
   2  -1  10  481.05   32.90
  -3   1 -10   19.90   15.60
  -3   1 -10   12.70   14.90
  -3   1 -10   11.40   21.60
  -3   1 -10   24.80   21.10
   3  -1  10   -4.50   11.20
   3  -1  10   16.30   12.80
   3  -1  10    4.80   18.90
   3  -1  10   12.30   17.20
  -4   1 -10  236.58   39.50
  -4   1 -10  240.08   31.90
  -4   1 -10  190.08   40.50
   4  -1  10  208.08   25.20
   4  -1  10  196.18   28.50
   5   0 -10   22.60   29.90
   5   0 -10  -13.00   24.50
  -5   0  10  -36.50   32.20
  -5   0  10   20.50   30.00
   4   0 -10   47.80   20.10
   4   0 -10   37.30   17.60
   4   0 -10   59.19   24.10
  -4   0  10    9.80   24.30
  -4   0  10   -0.20   23.30
  -4   0  10   61.49   13.70
   3   0 -10  117.99   21.90
   3   0 -10  113.69   16.00
   3   0 -10  116.99   18.40
   3   0 -10  150.68   18.80
  -3   0  10  131.09   16.20
  -3   0  10   94.39   20.60
   2   0 -10  271.57   33.80
   2   0 -10  314.67   29.40
   2   0 -10  297.57   26.90
   2   0 -10  292.67   26.60
   2   0 -10  299.07   25.20
   2   0 -10  318.07   27.60
  -2   0  10  298.17   28.20
  -2   0  10  295.47   24.90
   1   0 -10 2179.78  121.89
   1   0 -10 2243.88  122.79
   1   0 -10 1833.92  124.09
   1   0 -10 1926.31  122.79
   1   0 -10 2495.65  124.39
   1   0 -10 2078.49  123.39
  -1   0  10 2448.85  123.99
  -1   0  10 1976.80  123.09
  -1   0  10 2093.79  123.69
  -1   0  10 2209.58  124.09
  -1   0  10 2126.39  122.19
   0   0 -10    7.20    9.00
   0   0 -10    3.40   14.00
   0   0 -10   -8.40    8.50
   0   0 -10  -10.70   10.10
   0   0 -10   10.20   11.50
   0   0 -10    5.10   10.90
   0   0  10   20.80   14.10
   0   0  10    5.80   11.80
   0   0  10  -14.10   11.30
   0   0  10   -5.80    8.20
   0   0  10   -3.50    8.70
  -1   0 -10  691.73   49.00
  -1   0 -10  766.52   45.20
  -1   0 -10  632.04   47.90
  -1   0 -10  793.92   48.40
  -1   0 -10  754.32   48.80
   1   0  10  753.62   51.19
   1   0  10  679.93   48.00
   1   0  10  770.02   48.30
   1   0  10  772.72   47.10
  -2   0 -10  604.04   42.70
  -2   0 -10  630.64   45.60
  -2   0 -10  614.14   43.50
  -2   0 -10  591.84   41.10
   2   0  10  651.83   40.70
   2   0  10  547.05   41.50
   2   0  10  613.94   43.00
  -3   0 -10   36.80   21.10
  -3   0 -10   41.30   19.20
  -3   0 -10   44.00   16.70
   3   0  10   57.79   15.50
   3   0  10   53.69   12.00
   3   0  10   30.50   20.00
   3   0  10   47.50   19.00
  -4   0 -10    3.70   27.60
  -4   0 -10  -30.20   23.90
  -4   0 -10   -4.10   23.30
   4   0  10   47.80   19.90
   4   0  10   59.19   24.10
   5  -1 -10    0.00   26.90
   5  -1 -10  -12.80   32.40
  -5   1  10   23.20   28.30
  -5   1  10   -7.60   33.10
   4  -1 -10  106.09   28.80
   4  -1 -10   42.80   14.90
   4  -1 -10   88.09   22.30
  -4   1  10   85.39   16.00
  -4   1  10  101.69   27.40
  -4   1  10   61.29   25.20
   3  -1 -10  193.88   28.20
   3  -1 -10  204.08   26.40
   3  -1 -10  169.18   20.10
   3  -1 -10  208.58   21.60
  -3   1  10  168.28   26.50
  -3   1  10  213.98   27.50
  -3   1  10  210.78   22.20
   2  -1 -10  131.59   19.40
   2  -1 -10  116.09   14.60
   2  -1 -10   96.49   16.10
   2  -1 -10  140.29   18.30
   2  -1 -10   86.19   15.80
  -2   1  10  127.19   15.80
  -2   1  10   68.69   17.00
   1  -1 -10  175.68   17.50
   1  -1 -10  141.79   22.40
   1  -1 -10  184.38   23.10
   1  -1 -10  168.98   20.80
   1  -1 -10  196.18   21.60
  -1   1  10  172.28   21.30
  -1   1  10  164.88   24.30
  -1   1  10  192.48   20.40
  -1   1  10  114.89   20.30
  -1   1  10  179.88   19.10
   0  -1 -10    1.00   10.30
   0  -1 -10   19.10   11.20
   0  -1 -10    3.20   11.00
   0  -1 -10    8.80   13.10
   0  -1 -10  -12.10    8.50
   0   1  10   11.80   12.60
   0   1  10    9.60   10.20
   0   1  10    6.10   12.50
   0   1  10    5.00   10.00
  -1  -1 -10  743.63   51.59
  -1  -1 -10  820.62   52.19
  -1  -1 -10  849.02   52.49
  -1  -1 -10  745.63   53.09
   1   1  10  798.12   51.89
   1   1  10  855.61   50.39
   1   1  10  812.62   53.29
   1   1  10  720.13   53.29
  -2  -1 -10   -5.40   14.00
  -2  -1 -10   13.80   14.20
  -2  -1 -10   13.70   13.20
   2   1  10   23.60   13.30
   2   1  10   13.20   11.20
   2   1  10   12.70   17.20
  -3  -1 -10  166.68   18.90
  -3  -1 -10  182.88   27.20
  -3  -1 -10  184.18   24.90
   3   1  10  162.58   25.40
   3   1  10  207.58   27.50
  -4  -1 -10    1.50   27.30
  -4  -1 -10   28.70   24.60
   4   1  10   39.40   26.50
   4   1  10  -11.00   25.30
   5  -2 -10   19.60   44.40
  -5   2  10    2.80   34.70
  -5   2  10   25.30   32.60
   4  -2 -10  228.08   28.40
   4  -2 -10  229.88   37.70
  -4   2  10  253.57   31.60
  -4   2  10  270.67   37.10
  -4   2  10  189.98   32.30
   3  -2 -10   20.50   22.10
   3  -2 -10   -2.40   13.70
  -3   2  10   -1.30   16.10
  -3   2  10    2.00   19.80
  -3   2  10   -6.70   12.70
   2  -2 -10  664.23   49.40
   2  -2 -10  732.43   46.90
   2  -2 -10  598.04   49.00
  -2   2  10  726.73   49.40
  -2   2  10  672.93   46.00
  -2   2  10  702.03   45.90
   1  -2 -10  162.98   16.30
   1  -2 -10  192.28   24.00
   1  -2 -10  192.68   22.30
  -1   2  10  175.08   23.80
  -1   2  10  212.58   21.60
  -1   2  10  179.18   18.60
   0  -2 -10  324.47   29.60
   0  -2 -10  332.67   30.40
   0  -2 -10  310.27   24.60
   0  -2 -10  335.37   28.20
   0   2  10  393.66   27.20
   0   2  10  344.97   27.80
   0   2  10  331.27   29.10
  -1  -2 -10  751.32   50.49
  -1  -2 -10  779.82   54.99
  -1  -2 -10  741.53   53.09
  -1  -2 -10  792.32   50.29
   1   2  10  786.62   52.69
   1   2  10  842.32   50.69
   1   2  10  844.82   53.69
  -2  -2 -10   55.39   15.90
  -2  -2 -10   45.60   13.10
  -2  -2 -10   69.69   18.90
   2   2  10   81.89   13.20
   2   2  10   57.89   22.80
  -3  -2 -10  175.38   27.80
  -3  -2 -10  183.18   31.10
   3   2  10  184.78   28.20
   3   2  10  190.48   26.30
  -4  -2 -10   31.20   27.40
  -4  -2 -10    7.20   25.30
   4   2  10  -32.70   27.80
   4   2  10    7.30   27.50
   4  -3 -10   93.29   23.00
   4  -3 -10   67.19   32.90
  -4   3  10   64.89   32.20
  -4   3  10   99.59   24.50
  -4   3  10   80.09   30.60
   3  -3 -10  102.69   28.70
   3  -3 -10  100.49   20.40
  -3   3  10  122.59   27.10
  -3   3  10  114.59   22.80
  -3   3  10  107.99   21.10
   2  -3 -10  592.84   42.30
   2  -3 -10  546.05   46.70
   2  -3 -10  552.64   41.30
  -2   3  10  514.35   43.10
  -2   3  10  559.24   39.80
  -2   3  10  543.05   44.40
   1  -3 -10   -2.30    8.60
   1  -3 -10   -1.80   16.30
   1  -3 -10    7.60   11.80
  -1   3  10    9.90   10.30
  -1   3  10   25.40   14.80
  -1   3  10   -5.50   13.40
   0  -3 -10  607.34   43.80
   0  -3 -10  557.94   46.10
   0  -3 -10  670.13   38.40
   0   3  10  579.54   43.40
   0   3  10  601.24   43.10
  -1  -3 -10   35.10   19.00
  -1  -3 -10   35.20   19.40
  -1  -3 -10   17.20   12.70
  -1  -3 -10   42.90   12.90
   1   3  10   20.80   12.50
   1   3  10   28.30   16.30
   1   3  10   17.20   14.70
  -2  -3 -10   91.59   20.70
  -2  -3 -10  126.19   20.30
   2   3  10  162.68   16.70
   2   3  10  124.49   22.50
  -3  -3 -10   59.69   26.10
  -3  -3 -10   31.90   23.80
   3   3  10  104.99   26.50
   3   3  10  123.99   28.10
  -4  -3 -10  -46.80   26.30
  -4  -3 -10   14.50   29.10
   4   3  10   24.30   31.00
   4   3  10   42.70   31.10
   4  -4 -10  -20.40   33.60
  -4   4  10  -31.10   23.50
  -4   4  10   26.70   32.00
  -4   4  10  -10.50   30.90
   3  -4 -10  232.88   25.50
   3  -4 -10  281.07   40.30
  -3   4  10  244.58   35.00
  -3   4  10  278.67   35.40
  -3   4  10  206.68   29.50
   2  -4 -10  119.49   20.70
   2  -4 -10  110.29   25.90
  -2   4  10  124.09   24.70
  -2   4  10  148.69   22.60
  -2   4  10  164.98   22.70
   1  -4 -10  419.16   40.30
   1  -4 -10  401.66   35.00
  -1   4  10  377.46   37.10
  -1   4  10  395.36   30.70
  -1   4  10  324.87   34.70
   0  -4 -10  560.04   55.49
   0  -4 -10  658.63   53.99
   0   4  10  793.92   42.30
   0   4  10  692.23   51.89
   0   4  10  682.63   48.70
  -1  -4 -10    2.70   11.00
  -1  -4 -10   27.30   18.20
  -1  -4 -10   28.50   24.30
  -1  -4 -10   -2.90   22.70
   1   4  10  -23.40   12.60
   1   4  10   11.50   16.50
  -2  -4 -10  324.47   40.60
  -2  -4 -10  290.67   33.30
   2   4  10  305.37   26.80
   2   4  10  333.97   39.20
  -3  -4 -10  -17.80   23.70
  -3  -4 -10   16.00   24.50
   3   4  10    6.20   27.10
   3   4  10   72.09   30.30
   3  -5 -10  175.48   37.80
  -3   5  10  142.69   29.10
  -3   5  10  159.98   34.00
   2  -5 -10   10.50   17.60
   2  -5 -10   33.30   29.00
  -2   5  10   70.09   25.30
  -2   5  10   28.70   16.90
  -2   5  10   22.50   20.90
   1  -5 -10  268.17   35.60
   1  -5 -10  275.47   30.80
  -1   5  10  228.88   30.80
  -1   5  10  207.48   29.40
   0  -5 -10   17.90   26.00
   0  -5 -10   26.40   19.70
   0   5  10   -1.80   22.40
   0   5  10   10.30   20.90
  -1  -5 -10  149.88   27.80
  -1  -5 -10   91.49   23.60
   1   5  10  157.38   25.10
   1   5  10  152.08   21.30
  -2  -5 -10  128.79   23.90
  -2  -5 -10  118.99   28.40
   2   5  10   94.49   28.80
   2  -6 -10  -34.10   28.60
  -2   6  10  -11.70   27.70
  -2   6  10  -47.10   22.00
   1  -6 -10  164.68   28.40
   1  -6 -10  147.59   35.70
  -1   6  10  151.08   31.10
  -1   6  10  141.19   28.50
   0  -6 -10   41.00   32.80
   0  -6 -10   -4.00   22.80
   0   6  10   24.90   23.80
   0   6  10   -4.00   24.90
  -1  -6 -10   85.49   27.30
   1   6  10  165.08   32.00
   2   7 -11   34.40   36.40
   2   7 -11  -32.60   25.40
  -2  -7  11   20.60   28.30
   1   7 -11    7.60   27.80
   1   7 -11   12.70   24.00
   1   7 -11  -24.70   31.60
  -1  -7  11   35.00   27.00
  -1  -7  11   -4.50   18.90
   0   7 -11   56.09   35.40
   0   7 -11   23.60   21.10
   0   7 -11   64.49   32.50
   0  -7  11  -12.50   23.20
   0  -7  11   31.10   22.60
  -1   7 -11  -22.60   35.40
  -1   7 -11   52.89   21.30
  -1   7 -11   23.60   30.90
   1  -7  11   70.99   23.90
   3   6 -11   50.89   33.10
   3   6 -11   62.79   25.70
   3   6 -11   11.20   22.30
  -3  -6  11   -1.30   27.30
   2   6 -11  110.49   31.10
   2   6 -11  117.79   20.00
   2   6 -11  122.69   27.90
  -2  -6  11  150.38   31.60
   1   6 -11   17.30   20.10
   1   6 -11   17.30   27.60
  -1  -6  11   24.40   15.40
  -1  -6  11   12.10   23.00
   0   6 -11  240.88   38.10
   0   6 -11  169.98   35.50
   0   6 -11  190.68   27.00
   0  -6  11  205.78   30.70
   0  -6  11  221.88   26.60
  -1   6 -11   33.50   20.10
  -1   6 -11   -5.10   31.60
  -1   6 -11  -10.70   29.00
   1  -6  11   10.80   19.30
   1  -6  11   12.40   22.10
  -2   6 -11    2.70   17.50
  -2   6 -11  -13.40   32.60
  -2   6 -11  -10.10   31.00
   2  -6  11    1.20   20.60
   3   5 -11  -30.50   21.00
   3   5 -11    7.70   20.30
   3   5 -11   71.09   32.30
  -3  -5  11    1.30   32.70
  -3  -5  11  -16.90   25.90
   2   5 -11   -9.00   24.00
   2   5 -11   -4.70   13.10
   2   5 -11   19.90   19.80
  -2  -5  11    6.90   22.30
  -2  -5  11    6.80   10.50
   1   5 -11  163.38   24.50
   1   5 -11  137.99   29.60
   1   5 -11  124.69   17.00
  -1  -5  11  148.39   24.50
  -1  -5  11   97.99   16.80
   0   5 -11  157.18   33.60
   0   5 -11  218.88   32.40
   0   5 -11  210.18   35.40
   0  -5  11  180.78   27.20
  -1   5 -11   47.00   29.30
  -1   5 -11   19.10   14.50
  -1   5 -11   18.80   24.70
   1  -5  11    6.60   19.20
   1  -5  11   -8.50   18.80
  -2   5 -11  242.08   40.30
  -2   5 -11  320.77   41.40
  -2   5 -11  219.68   30.60
   2  -5  11  296.67   34.30
  -3   5 -11   72.59   32.20
  -3   5 -11   47.30   36.30
   3  -5  11    3.90   23.80
   4   4 -11    1.90   23.40
   4   4 -11   12.20   26.60
   4   4 -11   16.50   31.20
  -4  -4  11   79.79   32.40
  -4  -4  11   -7.20   32.50
   3   4 -11   92.69   22.60
   3   4 -11  119.89   29.50
   3   4 -11  111.39   27.00
  -3  -4  11  136.29   29.40
  -3  -4  11  118.19   34.90
   2   4 -11   -8.60   11.70
   2   4 -11  -18.90   17.30
   2   4 -11   13.90   15.80
   2   4 -11   10.20   19.20
  -2  -4  11   30.80   24.00
  -2  -4  11   33.50   20.50
  -2  -4  11   34.70   17.30
  -2  -4  11    1.60   11.10
   1   4 -11  284.47   35.30
   1   4 -11  271.07   23.40
   1   4 -11  218.88   29.20
  -1  -4  11  274.77   30.80
  -1  -4  11  276.67   26.20
  -1  -4  11  246.28   22.20
   0   4 -11   15.10   18.90
   0   4 -11   11.00   17.50
   0   4 -11   58.79   15.50
   0  -4  11   10.00   12.40
   0  -4  11   20.00   16.00
  -1   4 -11   92.09   24.00
  -1   4 -11   87.09   24.80
  -1   4 -11   98.19   17.50
   1  -4  11  131.79   20.60
   1  -4  11  107.59   21.40
  -2   4 -11   77.99   28.00
  -2   4 -11  106.19   27.30
  -2   4 -11  118.09   19.40
   2  -4  11  180.28   25.00
   2  -4  11  122.19   23.90
  -3   4 -11   72.79   20.60
  -3   4 -11   37.60   30.60
  -3   4 -11   12.80   32.00
   3  -4  11   18.00   23.60
   4   3 -11   15.80   23.70
   4   3 -11   -0.50   23.90
   4   3 -11   19.00   27.20
  -4  -3  11   -0.10   26.40
  -4  -3  11    3.70   32.30
   3   3 -11   20.00   23.30
   3   3 -11    8.70   21.30
   3   3 -11    9.10   18.10
  -3  -3  11   44.80   10.20
  -3  -3  11    7.80   24.70
  -3  -3  11   33.10   22.70
   2   3 -11    9.70   13.50
   2   3 -11   21.30   15.20
   2   3 -11   13.30   12.50
   2   3 -11   -7.40   15.60
  -2  -3  11   51.39   22.50
  -2  -3  11   18.50   10.50
  -2  -3  11    5.10   16.00
  -2  -3  11   11.30   15.80
   1   3 -11  262.37   26.30
   1   3 -11  369.06   33.10
   1   3 -11  347.07   29.60
   1   3 -11  298.47   30.30
  -1  -3  11  309.67   27.50
  -1  -3  11  332.87   31.20
  -1  -3  11  310.97   26.30
   0   3 -11   19.00   14.40
   0   3 -11   10.50   12.10
   0   3 -11   13.50    7.80
   0  -3  11    2.30    7.40
   0  -3  11   20.90   11.10
   0  -3  11   46.20   15.10
  -1   3 -11  522.75   43.50
  -1   3 -11  529.85   38.60
  -1   3 -11  494.95   43.40
   1  -3  11  532.15   39.50
   1  -3  11  533.45   39.80
  -2   3 -11   57.99   24.40
  -2   3 -11   73.49   16.10
  -2   3 -11   75.69   23.60
   2  -3  11   71.09   20.30
   2  -3  11   46.00   17.60
  -3   3 -11    7.00   18.30
  -3   3 -11   24.20   26.50
  -3   3 -11   16.80   27.60
   3  -3  11   48.40   22.30
  -4   3 -11  139.89   48.20
  -4   3 -11   93.09   25.30
  -4   3 -11   62.79   36.40
   4  -3  11   66.99   28.60
   4   2 -11  151.38   28.00
   4   2 -11  177.48   32.10
   4   2 -11  168.88   30.70
  -4  -2  11  174.98   37.60
  -4  -2  11  149.29   30.40
   3   2 -11  105.49   21.80
   3   2 -11  114.19   22.00
   3   2 -11   92.29   25.40
  -3  -2  11   85.49   21.70
  -3  -2  11   95.79   26.40
  -3  -2  11  108.29   12.50
   2   2 -11  176.68   23.40
   2   2 -11  191.88   25.50
   2   2 -11  172.28   20.70
   2   2 -11  199.78   24.70
  -2  -2  11  131.09   23.70
  -2  -2  11  173.38   19.60
  -2  -2  11  207.38   26.10
  -2  -2  11  206.48   28.20
   1   2 -11  545.85   43.80
   1   2 -11  579.34   41.70
   1   2 -11  587.94   42.10
   1   2 -11  541.35   45.70
   1   2 -11  629.54   40.50
  -1  -2  11  608.54   42.20
  -1  -2  11  580.54   40.90
  -1  -2  11  554.74   39.00
  -1  -2  11  573.64   45.10
   0   2 -11   24.70   11.70
   0   2 -11   43.20   16.10
   0   2 -11   74.19   16.90
   0   2 -11   58.49   11.90
   0  -2  11   36.50   11.00
   0  -2  11   52.59   15.10
   0  -2  11   58.09   12.80
  -1   2 -11  254.37   28.40
  -1   2 -11  248.78   28.10
  -1   2 -11  262.97   29.90
  -1   2 -11  236.88   25.40
   1  -2  11  216.88   25.70
   1  -2  11  226.18   19.40
   1  -2  11  249.58   25.30
  -2   2 -11    2.90   16.30
  -2   2 -11    4.30   18.10
  -2   2 -11   17.40   22.00
  -2   2 -11   15.80   13.20
   2  -2  11    4.50   13.70
   2  -2  11    8.40    7.50
   2  -2  11   -2.10    8.00
   2  -2  11  -19.00   14.20
  -3   2 -11  507.05   53.09
  -3   2 -11  586.44   50.49
   3  -2  11  500.55   46.00
  -4   2 -11   30.80   27.10
  -4   2 -11   92.09   37.40
  -4   2 -11   -9.30   29.90
   4  -2  11  -14.00   25.70
   5   1 -11   21.50   26.90
   5   1 -11  -17.60   29.60
   5   1 -11  -10.40   33.60
  -5  -1  11  -34.00   30.70
  -5  -1  11  -21.30   38.50
   4   1 -11   17.50   21.90
   4   1 -11   24.90   21.10
   4   1 -11   -4.30   22.40
  -4  -1  11   27.30   28.20
  -4  -1  11    7.30   25.50
   3   1 -11   32.30   21.80
   3   1 -11  103.29   18.10
   3   1 -11   92.59   20.30
  -3  -1  11   95.49   13.80
  -3  -1  11   87.99   23.50
   2   1 -11  997.10   64.49
   2   1 -11 1080.69   66.19
   2   1 -11  927.11   63.99
   2   1 -11 1155.58   66.89
   2   1 -11  995.90   64.89
  -2  -1  11 1013.20   61.79
  -2  -1  11  896.01   66.49
  -2  -1  11 1135.09   67.29
   1   1 -11   35.90   13.90
   1   1 -11   54.49   13.60
   1   1 -11   25.60   14.40
   1   1 -11   55.59   14.70
   1   1 -11   51.49   15.60
  -1  -1  11   31.40   14.00
  -1  -1  11   67.19   17.00
  -1  -1  11   71.89   13.30
  -1  -1  11   56.69   15.80
   0   1 -11  909.61   57.49
   0   1 -11  877.71   57.69
   0   1 -11  947.71   56.09
   0   1 -11  920.41   56.99
   0  -1  11  899.41   59.99
   0  -1  11  887.51   56.59
   0  -1  11  891.31   56.39
   0  -1  11  832.62   56.69
  -1   1 -11  394.16   33.40
  -1   1 -11  291.97   29.70
  -1   1 -11  350.56   33.90
  -1   1 -11  338.87   33.20
  -1   1 -11  415.16   30.30
   1  -1  11  325.37   30.40
   1  -1  11  408.56   28.20
   1  -1  11  339.07   31.10
  -2   1 -11   41.30   14.80
  -2   1 -11   50.09   16.60
  -2   1 -11   60.09   24.30
  -2   1 -11   24.80   15.10
  -2   1 -11   41.30   18.00
   2  -1  11   64.99   15.10
   2  -1  11   57.89   11.70
   2  -1  11   44.50   14.70
   2  -1  11   69.49   17.70
  -3   1 -11  292.67   41.80
  -3   1 -11  232.28   29.20
  -3   1 -11  292.47   40.30
   3  -1  11  203.58   26.70
  -4   1 -11  -16.20   27.20
  -4   1 -11   39.80   34.20
  -4   1 -11   65.19   30.20
   4  -1  11   27.20   26.10
   5   0 -11   51.19   29.70
   5   0 -11  -11.30   32.70
  -5   0  11   36.50   30.20
  -5   0  11   63.49   36.70
   4   0 -11   15.90   21.20
   4   0 -11   29.40   25.50
   4   0 -11   45.20   16.80
  -4   0  11   61.19   25.50
  -4   0  11   26.30   26.90
   3   0 -11   57.49   20.70
   3   0 -11   27.10   15.00
   3   0 -11   55.99   16.00
   3   0 -11   14.30   17.60
  -3   0  11   48.60   13.70
  -3   0  11   26.00   20.00
  -3   0  11   18.50   20.10
   2   0 -11  110.69   27.50
   2   0 -11  150.48   22.00
   2   0 -11  194.38   23.60
   2   0 -11  189.38   22.50
   2   0 -11  125.79   19.90
   2   0 -11  238.48   26.00
  -2   0  11  198.08   26.60
  -2   0  11  215.08   25.60
  -2   0  11  167.78   20.80
   1   0 -11   43.30   12.70
   1   0 -11   27.80   14.30
   1   0 -11   54.89   12.90
   1   0 -11   32.10   12.90
   1   0 -11   54.99   16.10
  -1   0  11   38.10   15.20
  -1   0  11   56.59   16.80
  -1   0  11   29.10   11.60
  -1   0  11   32.80   13.40
   0   0 -11  656.73   42.80
   0   0 -11  575.14   42.80
   0   0 -11  803.22   54.99
   0   0 -11  613.64   40.50
   0   0 -11  624.64   42.80
   0   0  11  625.54   43.00
   0   0  11  570.74   42.90
   0   0  11  563.74   42.30
   0   0  11  653.33   45.00
  -1   0 -11    5.60    9.60
  -1   0 -11    0.50   10.50
  -1   0 -11   -1.60   13.00
  -1   0 -11    6.40   11.50
  -1   0 -11   16.30   15.10
  -1   0 -11   33.00   15.20
   1   0  11   31.20   13.50
   1   0  11  -13.20   13.10
   1   0  11   21.90   18.10
   1   0  11    0.10   11.10
  -2   0 -11  296.17   27.20
  -2   0 -11  292.97   34.00
  -2   0 -11  313.47   28.90
  -2   0 -11  315.07   30.90
   2   0  11  294.17   27.70
   2   0  11  340.77   32.40
   2   0  11  379.46   31.60
  -3   0 -11   42.50   24.40
  -3   0 -11   35.30   19.00
  -3   0 -11   37.50   23.60
   3   0  11   56.79   16.70
   3   0  11   25.80   13.60
   3   0  11   28.00   20.90
  -4   0 -11    3.70   28.20
  -4   0 -11   54.69   28.30
   4   0  11    3.60   21.40
   4   0  11   36.20   26.40
   4  -1 -11   29.70   28.20
   4  -1 -11    6.00   24.70
  -4   1  11   18.30   26.10
  -4   1  11    2.10   25.00
  -4   1  11    1.90   14.90
   3  -1 -11  293.47   26.20
   3  -1 -11  253.57   36.00
  -3   1  11  319.17   36.40
  -3   1  11  329.47   35.10
  -3   1  11  269.27   28.60
   2  -1 -11   90.89   17.80
   2  -1 -11   75.19   12.40
   2  -1 -11   79.39   14.20
   2  -1 -11   26.20   22.10
   2  -1 -11   82.59   18.90
  -2   1  11   84.29   18.60
  -2   1  11   84.49   14.40
   1  -1 -11  439.06   32.50
   1  -1 -11  449.95   36.80
   1  -1 -11  489.45   36.10
  -1   1  11  470.95   34.50
  -1   1  11  478.15   35.10
  -1   1  11  469.05   36.60
   0  -1 -11  393.56   33.10
   0  -1 -11  451.15   31.20
   0  -1 -11  464.05   36.50
   0  -1 -11  531.25   35.80
   0  -1 -11  542.65   37.30
   0   1  11  499.25   36.40
   0   1  11  481.55   38.50
   0   1  11  459.95   35.70
   0   1  11  494.05   38.00
  -1  -1 -11  122.39   21.00
  -1  -1 -11  156.68   20.40
  -1  -1 -11  139.09   19.90
  -1  -1 -11  159.38   22.90
   1   1  11  169.08   20.50
   1   1  11  171.38   25.70
   1   1  11  145.69   22.40
   1   1  11   91.09   17.60
  -2  -1 -11  376.26   37.30
  -2  -1 -11  447.76   36.80
  -2  -1 -11  420.76   33.40
   2   1  11  443.66   37.60
   2   1  11  365.36   32.20
  -3  -1 -11   13.40   22.30
  -3  -1 -11    7.70   20.70
   3   1  11   -3.90   18.20
   3   1  11   13.40   21.80
   3   1  11  -11.60   12.40
  -4  -1 -11    9.30   27.00
  -4  -1 -11   77.29   33.40
   4   1  11   70.69   28.50
   4   1  11  105.19   30.70
   4  -2 -11   85.79   24.50
   4  -2 -11  -26.50   31.30
  -4   2  11   92.39   29.20
  -4   2  11   37.00   22.70
  -4   2  11    7.90   26.80
   3  -2 -11  319.97   40.00
   3  -2 -11  287.37   36.00
  -3   2  11  205.28   32.30
  -3   2  11  312.37   34.10
  -3   2  11  276.17   30.60
   2  -2 -11  -19.50   14.10
   2  -2 -11   21.00   18.40
   2  -2 -11  -22.80   15.50
  -2   2  11   29.00   14.20
  -2   2  11   11.70   14.60
  -2   2  11  -15.80   16.80
   1  -2 -11  897.61   57.89
   1  -2 -11  854.31   51.39
  -1   2  11  877.51   58.09
  -1   2  11  876.21   56.59
   0  -2 -11   16.90   13.80
   0  -2 -11  -13.20   13.40
   0  -2 -11   10.10   10.00
   0   2  11   15.00   14.80
   0   2  11  -17.60   12.70
   0   2  11   -1.50   11.50
  -1  -2 -11  112.29   18.60
  -1  -2 -11  144.59   18.50
  -1  -2 -11  101.29   21.30
  -1  -2 -11   76.29   20.70
   1   2  11  121.39   17.70
   1   2  11  103.39   19.90
   1   2  11  124.59   22.70
  -2  -2 -11  163.18   23.20
  -2  -2 -11  179.28   26.80
   2   2  11  163.78   19.70
   2   2  11  121.69   24.10
  -3  -2 -11   26.30   24.40
  -3  -2 -11   45.50   24.70
   3   2  11   61.19   24.10
   3   2  11  -41.10   21.80
  -4  -2 -11   26.10   29.40
  -4  -2 -11   66.59   28.80
   4   2  11   27.10   31.60
   4   2  11  -10.80   32.10
   4  -3 -11   67.99   27.10
   4  -3 -11   62.09   33.60
  -4   3  11   49.99   31.20
  -4   3  11   40.30   25.00
  -4   3  11   55.19   32.50
   3  -3 -11   99.89   29.30
  -3   3  11  110.89   23.00
  -3   3  11   93.49   29.20
  -3   3  11   72.69   22.10
   2  -3 -11  324.67   41.60
   2  -3 -11  385.86   35.40
  -2   3  11  359.66   31.10
  -2   3  11  353.16   39.40
  -2   3  11  364.26   37.30
   1  -3 -11  639.44   50.59
   1  -3 -11  579.94   45.30
  -1   3  11  626.04   46.60
   0  -3 -11   24.30   18.90
   0  -3 -11   60.49   11.40
   0  -3 -11   35.00   17.70
   0   3  11   49.90   17.70
   0   3  11   26.80   12.80
   0   3  11   34.50   15.20
  -1  -3 -11  611.24   48.70
  -1  -3 -11  638.04   52.79
  -1  -3 -11  602.14   42.60
  -1  -3 -11  596.14   45.10
   1   3  11  632.04   47.90
   1   3  11  608.44   42.50
   1   3  11  504.55   46.10
  -2  -3 -11  -17.80   16.20
  -2  -3 -11    9.60   20.80
   2   3  11   -3.60   12.70
   2   3  11    4.30   20.60
  -3  -3 -11   86.99   28.20
  -3  -3 -11   62.59   26.00
   3   3  11   94.79   28.80
   3   3  11  124.69   31.50
   3  -4 -11   22.90   23.80
   3  -4 -11   37.80   32.10
  -3   4  11   45.80   28.20
  -3   4  11   29.90   24.00
  -3   4  11   20.60   20.80
   2  -4 -11  383.46   37.00
   2  -4 -11  241.08   38.30
  -2   4  11  385.56   30.70
  -2   4  11  368.46   43.70
  -2   4  11  361.26   39.90
   1  -4 -11   27.30   20.20
   1  -4 -11   33.90   22.10
  -1   4  11   -9.10   18.70
  -1   4  11   14.20   19.90
   0  -4 -11  285.47   35.80
   0  -4 -11  175.18   27.50
   0   4  11  281.37   31.40
   0   4  11  224.38   31.20
  -1  -4 -11  225.38   30.40
   1   4  11  241.18   31.20
   1   4  11  234.28   28.60
  -2  -4 -11   -6.70   20.60
  -2  -4 -11   13.30   25.60
   2   4  11   10.20   24.10
  -3  -4 -11   75.99   29.60
  -3  -4 -11    2.40   26.90
   3   4  11   -2.30   29.80
   3   4  11   19.00   29.80
   3  -5 -11  -24.20   34.20
  -3   5  11   58.09   32.30
  -3   5  11   -2.10   24.80
   2  -5 -11  138.19   24.70
   2  -5 -11  180.78   34.10
  -2   5  11  147.99   29.10
  -2   5  11  160.48   32.20
   1  -5 -11  -30.20   24.70
   1  -5 -11    2.40   20.90
  -1   5  11    6.70   23.10
  -1   5  11    5.20   23.80
   0  -5 -11  224.28   38.10
   0  -5 -11  266.47   32.90
   0   5  11  185.98   31.30
   0   5  11  303.47   38.80
  -1  -5 -11   11.00   26.80
   1   5  11   -6.10   17.80
   1   5  11   -6.10   22.80
  -2  -5 -11   50.19   28.50
   2   5  11   11.10   28.40
   1  -6 -11   62.49   26.70
   1  -6 -11    8.80   34.70
  -1   6  11   99.09   31.60
  -1   6  11  127.29   30.70
   0  -6 -11  135.79   29.40
   0  -6 -11  117.29   39.30
   0   6  11  221.58   33.60
   0   6  11  125.99   32.60
   1   7 -12   62.19   28.60
   1   7 -12   28.30   33.90
   1   7 -12  120.39   40.80
  -1  -7  12   59.79   31.60
  -1  -7  12   24.40   23.60
   0   7 -12  -14.00   33.90
   0   7 -12   -5.60   39.00
   0   7 -12   -4.10   25.30
   0  -7  12  -13.70   22.40
   0  -7  12   -9.50   27.90
   2   6 -12   50.79   33.30
   2   6 -12   45.30   27.50
  -2  -6  12   -8.10   26.80
   1   6 -12   80.09   24.80
   1   6 -12  106.39   34.20
  -1  -6  12   53.89   18.70
  -1  -6  12   48.10   25.20
   0   6 -12   -5.70   20.40
   0   6 -12   -9.60   27.10
   0   6 -12   32.30   32.60
   0  -6  12   53.69   19.90
   0  -6  12   15.00   24.30
  -1   6 -12  219.08   29.40
  -1   6 -12  297.17   46.60
  -1   6 -12  201.88   40.20
   1  -6  12  147.39   31.40
   1  -6  12  191.18   30.30
  -2   6 -12   24.00   35.40
  -2   6 -12   14.60   35.60
   2  -6  12   25.20   25.20
   3   5 -12   -2.90   28.20
   3   5 -12   26.40   22.10
   3   5 -12  -21.70   23.90
  -3  -5  12  -21.70   33.80
  -3  -5  12  -14.00   28.50
   2   5 -12   56.99   24.00
   2   5 -12   67.29   28.40
   2   5 -12   89.09   17.50
  -2  -5  12  101.79   14.80
  -2  -5  12   77.89   27.00
   1   5 -12  -12.80   28.50
   1   5 -12   12.60   19.00
  -1  -5  12   20.30   15.10
  -1  -5  12  -19.50   22.30
   0   5 -12   86.79   28.40
   0   5 -12  103.99   23.70
   0   5 -12   98.09   28.70
   0  -5  12   70.59   22.50
   0  -5  12   57.49   22.80
  -1   5 -12   67.39   19.40
  -1   5 -12   81.89   30.20
  -1   5 -12   67.59   32.00
   1  -5  12   68.29   26.10
   1  -5  12   83.39   24.40
  -2   5 -12   30.70   21.70
  -2   5 -12   63.19   31.50
  -2   5 -12   71.39   36.80
   2  -5  12   40.80   26.50
   2  -5  12  119.49   29.10
  -3   5 -12   21.90   34.30
  -3   5 -12   10.10   36.90
   3  -5  12   21.90   28.20
   4   4 -12  -44.70   29.70
   4   4 -12   19.80   28.80
   4   4 -12  -21.50   26.70
  -4  -4  12   42.20   38.80
  -4  -4  12   40.90   31.70
   3   4 -12   16.60   19.70
   3   4 -12    5.10   23.80
   3   4 -12   33.40   27.10
  -3  -4  12  -15.20   32.20
  -3  -4  12  -27.10   26.30
   2   4 -12   38.20   24.20
   2   4 -12   41.10   20.80
   2   4 -12   39.30   15.50
  -2  -4  12   36.20   24.60
  -2  -4  12   39.60   13.90
  -2  -4  12   43.40   27.40
   1   4 -12  -13.50   15.50
   1   4 -12  -20.00   22.70
   1   4 -12   17.40   11.20
  -1  -4  12    7.60   19.80
  -1  -4  12   -2.50   12.50
   0   4 -12  478.25   47.10
   0   4 -12  448.26   39.60
   0   4 -12  529.25   45.50
   0  -4  12  421.86   41.90
  -1   4 -12   -8.00   23.20
  -1   4 -12  -20.10   22.50
   1  -4  12   35.20   19.40
   1  -4  12   13.60   18.20
  -2   4 -12   34.80   27.90
  -2   4 -12   10.10   28.10
   2  -4  12  -17.20   19.90
   2  -4  12   23.60   23.00
  -3   4 -12   69.69   32.80
  -3   4 -12   88.89   24.80
  -3   4 -12   37.80   35.50
   3  -4  12   47.80   26.10
   4   3 -12   72.39   29.30
   4   3 -12  -18.40   30.70
   4   3 -12   21.60   26.80
  -4  -3  12   42.90   28.20
  -4  -3  12   81.09   38.50
   3   3 -12   87.29   26.60
   3   3 -12   16.50   21.60
   3   3 -12   80.89   21.60
  -3  -3  12   78.69   25.60
  -3  -3  12   37.40   27.60
   2   3 -12  179.78   25.70
   2   3 -12  199.78   24.00
   2   3 -12  250.47   33.20
  -2  -3  12  137.39   25.40
  -2  -3  12  236.38   34.80
  -2  -3  12  175.78   22.80
   1   3 -12    3.40   14.30
   1   3 -12   -4.60   20.90
   1   3 -12   24.70   13.10
  -1  -3  12    3.60   16.70
  -1  -3  12   21.90   13.90
  -1  -3  12    5.90   12.20
   0   3 -12  169.28   28.90
   0   3 -12  253.17   31.10
   0   3 -12  241.08   19.50
   0  -3  12  215.08   26.50
   0  -3  12  190.08   18.90
   0  -3  12  264.07   29.00
  -1   3 -12   19.60   19.10
  -1   3 -12    1.90   14.00
  -1   3 -12  -24.70   19.20
   1  -3  12   14.70   19.50
   1  -3  12   12.00   15.50
  -2   3 -12  367.76   49.60
  -2   3 -12  435.96   44.30
  -2   3 -12  429.56   46.30
   2  -3  12  390.56   39.50
   2  -3  12  386.46   40.10
  -3   3 -12   42.00   23.10
  -3   3 -12   18.40   31.70
  -3   3 -12   10.50   29.20
   3  -3  12   -3.90   23.60
   4   2 -12   49.40   27.40
   4   2 -12   36.60   25.40
   4   2 -12   10.50   27.80
  -4  -2  12   72.09   35.50
  -4  -2  12  102.29   31.00
   3   2 -12  176.88   27.20
   3   2 -12  200.08   36.80
   3   2 -12  230.38   29.40
  -3  -2  12  205.88   30.00
  -3  -2  12  224.28   23.50
  -3  -2  12  261.17   36.90
   2   2 -12   22.40   17.70
   2   2 -12   16.60   17.10
   2   2 -12   -8.70   13.80
   2   2 -12   37.20   16.90
  -2  -2  12   39.20   19.00
  -2  -2  12   10.70   11.50
  -2  -2  12   24.50   19.10
   1   2 -12  546.65   39.50
   1   2 -12  549.25   43.70
  -1  -2  12  598.24   39.90
  -1  -2  12  572.74   40.50
   0   2 -12  205.88   20.10
   0   2 -12  178.38   23.60
   0   2 -12  159.58   21.60
   0   2 -12  161.18   24.10
   0  -2  12  177.98   24.30
   0  -2  12  147.79   20.30
   0  -2  12  178.58   23.30
  -1   2 -12  156.48   30.20
  -1   2 -12  206.58   26.70
  -1   2 -12  183.78   23.70
  -1   2 -12  188.38   28.30
   1  -2  12  181.98   25.10
   1  -2  12  176.78   24.60
   1  -2  12  169.68   18.30
  -2   2 -12  241.28   33.20
  -2   2 -12  141.39   22.30
  -2   2 -12  226.58   28.10
   2  -2  12  140.09   24.50
   2  -2  12  172.48   23.80
  -3   2 -12   73.89   27.60
  -3   2 -12  -17.00   22.80
  -3   2 -12   51.59   31.40
   3  -2  12   -8.70   21.60
   3  -2  12   24.80   19.70
  -4   2 -12   52.49   32.00
  -4   2 -12   68.79   36.30
   4  -2  12   59.49   31.70
   4   1 -12   11.60   28.70
   4   1 -12   35.10   23.50
   4   1 -12    8.10   22.80
  -4  -1  12   20.20   27.90
  -4  -1  12  -54.39   30.70
   3   1 -12  -28.60   20.40
   3   1 -12   42.00   21.80
   3   1 -12   24.70   17.60
  -3  -1  12   21.70   22.50
  -3  -1  12   39.10   24.90
   2   1 -12   45.30   23.00
   2   1 -12   46.30   18.00
   2   1 -12   16.10   18.70
   2   1 -12   33.30   17.10
   2   1 -12   22.00   16.60
  -2  -1  12   20.70   17.30
  -2  -1  12   -5.20   17.00
  -2  -1  12   20.80   11.70
   1   1 -12  454.15   38.00
   1   1 -12  464.35   37.80
   1   1 -12  437.36   35.30
   1   1 -12  432.96   35.20
  -1  -1  12  446.76   33.70
  -1  -1  12  437.16   37.00
  -1  -1  12  493.95   38.80
  -1  -1  12  463.95   37.20
   0   1 -12    3.30   12.20
   0   1 -12    4.60   14.10
   0   1 -12   21.00   12.00
   0   1 -12    4.60   13.00
   0  -1  12   31.30   12.30
   0  -1  12   17.00   13.70
   0  -1  12    4.60   12.80
  -1   1 -12  614.24   46.00
  -1   1 -12  623.84   44.20
  -1   1 -12  661.53   42.70
  -1   1 -12  521.65   47.10
   1  -1  12  611.74   41.50
   1  -1  12  479.95   46.00
   1  -1  12  524.35   42.10
  -2   1 -12   10.60   15.50
  -2   1 -12    6.20   16.40
  -2   1 -12   -4.20   20.30
   2  -1  12  -12.40   10.40
   2  -1  12  -18.20   14.40
   2  -1  12    8.10   17.80
  -3   1 -12   13.90   26.90
  -3   1 -12   55.59   24.10
  -3   1 -12   37.80   22.40
   3  -1  12   40.70   17.60
   3  -1  12    1.10   14.30
   3  -1  12   10.90   23.10
  -4   1 -12   81.29   36.20
  -4   1 -12   45.00   34.50
   4  -1  12   73.29   28.40
   4   0 -12   80.09   28.40
   4   0 -12  161.08   35.50
   4   0 -12  135.99   29.90
  -4   0  12  113.89   31.40
  -4   0  12   55.29   33.10
   3   0 -12   -5.60   23.40
   3   0 -12    2.70   21.00
   3   0 -12   12.40   16.10
  -3   0  12    5.00   14.90
  -3   0  12    9.20   25.40
  -3   0  12   17.40   22.90
   2   0 -12  153.88   21.30
   2   0 -12  175.98   23.90
   2   0 -12  166.58   25.20
   2   0 -12  145.09   22.80
  -2   0  12  154.68   24.70
  -2   0  12  147.89   19.30
  -2   0  12  218.78   27.70
   1   0 -12  305.67   30.00
   1   0 -12  319.47   26.90
   1   0 -12  334.57   30.50
   1   0 -12  321.17   30.80
  -1   0  12  250.97   29.70
  -1   0  12  323.17   31.60
  -1   0  12  308.47   28.50
   0   0 -12  321.27   32.10
   0   0 -12  355.56   30.10
   0   0 -12  354.86   30.60
   0   0 -12  340.67   27.60
   0   0 -12  351.06   27.80
   0   0  12  320.87   34.90
   0   0  12  379.36   30.80
   0   0  12  319.57   31.30
  -1   0 -12  545.05   40.40
  -1   0 -12  506.15   35.10
  -1   0 -12  508.45   42.30
  -1   0 -12  446.26   40.00
   1   0  12  553.94   39.80
   1   0  12  543.75   40.80
   1   0  12  563.84   39.10
  -2   0 -12    3.00   17.90
  -2   0 -12    0.30   20.10
  -2   0 -12  -10.60   19.20
  -2   0 -12   16.00   15.60
   2   0  12    1.20   21.80
   2   0  12   -7.60   17.80
   2   0  12   -2.30   13.80
  -3   0 -12  127.39   29.70
  -3   0 -12  210.38   29.10
   3   0  12   74.39   18.90
   3   0  12  152.98   22.10
   3   0  12  146.09   26.90
  -4   0 -12  -32.90   29.20
  -4   0 -12   17.00   32.10
   4   0  12    8.80   28.30
   4  -1 -12   72.49   28.60
   4  -1 -12   52.89   33.40
  -4   1  12   92.19   32.90
  -4   1  12  104.29   30.90
   3  -1 -12   27.90   24.90
   3  -1 -12   -5.70   13.80
   3  -1 -12   16.40   21.60
  -3   1  12    9.00   15.40
  -3   1  12  -13.40   21.50
  -3   1  12   17.20   22.70
   2  -1 -12  492.95   38.70
   2  -1 -12  401.16   40.40
   2  -1 -12  450.35   31.70
  -2   1  12  410.36   38.50
  -2   1  12  472.15   37.00
  -2   1  12  518.15   42.70
   1  -1 -12   15.60   13.20
   1  -1 -12   29.50   15.40
   1  -1 -12    9.20   19.70
  -1   1  12   38.50   15.00
  -1   1  12   13.60   16.20
  -1   1  12   21.90   14.30
   0  -1 -12  303.27   29.00
   0  -1 -12  241.88   20.80
   0  -1 -12  249.08   27.40
   0  -1 -12  280.77   33.10
   0   1  12  294.57   28.30
   0   1  12  211.78   29.30
  -1  -1 -12   97.59   20.80
  -1  -1 -12  130.79   23.40
  -1  -1 -12  193.78   23.60
   1   1  12  177.18   23.50
  -2  -1 -12    2.30   19.10
  -2  -1 -12   41.50   19.30
   2   1  12   26.40   15.60
   2   1  12   61.69   20.80
  -3  -1 -12   94.19   25.70
  -3  -1 -12   94.19   27.40
   3   1  12   98.19   24.60
   3   1  12   41.10   24.60
   4  -2 -12   33.80   34.00
   4  -2 -12   32.80   25.70
  -4   2  12   38.50   31.40
  -4   2  12   26.90   21.40
  -4   2  12   52.69   28.70
   3  -2 -12  116.19   31.20
   3  -2 -12  164.38   26.70
  -3   2  12  169.28   29.70
  -3   2  12  115.59   24.70
  -3   2  12  197.48   24.90
   2  -2 -12  250.47   36.20
   2  -2 -12  330.17   36.70
  -2   2  12  282.37   36.00
  -2   2  12  260.67   31.60
  -2   2  12  305.37   32.70
   1  -2 -12   38.30   10.30
   1  -2 -12   56.49   18.40
   1  -2 -12   21.50   20.00
  -1   2  12   47.70   17.20
  -1   2  12   42.70   13.30
  -1   2  12   89.29   20.50
   0  -2 -12  849.12   57.49
   0  -2 -12  786.72   58.39
   0  -2 -12  816.62   51.99
   0   2  12  896.21   57.99
   0   2  12  894.91   55.99
   0   2  12  730.53   54.89
  -1  -2 -12   -8.10   32.60
  -1  -2 -12   18.10   14.90
  -1  -2 -12  -10.70   17.30
   1   2  12   48.90   22.30
   1   2  12   25.90   18.60
   1   2  12    2.50   12.80
  -2  -2 -12  300.57   38.60
  -2  -2 -12  373.26   37.60
   2   2  12  341.17   40.40
   2   2  12  339.07   31.10
  -3  -2 -12    6.70   26.80
  -3  -2 -12  -14.00   25.90
   3   2  12   19.50   24.60
   3   2  12   53.89   26.70
   3  -3 -12  213.48   31.00
   3  -3 -12  191.38   36.70
  -3   3  12  193.28   35.30
  -3   3  12  221.18   29.80
  -3   3  12  167.38   28.60
   2  -3 -12  -12.10   19.40
   2  -3 -12  -20.60   22.70
  -2   3  12   25.20   24.00
  -2   3  12    9.80   15.90
  -2   3  12   51.59   21.30
   1  -3 -12  317.67   36.90
   1  -3 -12  282.77   35.10
  -1   3  12  269.67   31.20
  -1   3  12  254.97   35.30
   0  -3 -12  305.07   39.30
   0  -3 -12  352.36   26.40
   0  -3 -12  271.97   38.70
   0   3  12  284.57   32.70
   0   3  12  337.57   36.00
  -1  -3 -12  126.19   30.30
  -1  -3 -12   59.29   17.50
  -1  -3 -12   80.79   23.80
   1   3  12   52.69   23.60
  -2  -3 -12   49.20   21.20
  -2  -3 -12   21.50   24.40
   2   3  12   72.99   25.50
   2   3  12   86.69   24.60
  -3  -3 -12   11.00   30.50
  -3  -3 -12    4.60   27.40
   3   3  12   23.90   28.00
   3   3  12  -22.40   27.80
   3  -4 -12   26.60   30.80
   3  -4 -12   26.40   24.40
  -3   4  12   39.90   30.10
  -3   4  12   41.40   25.00
   2  -4 -12   25.60   27.80
   2  -4 -12    4.30   23.40
  -2   4  12   13.10   24.20
  -2   4  12   31.50   26.70
   1  -4 -12  346.07   37.20
   1  -4 -12  301.07   42.00
  -1   4  12  358.16   41.90
  -1   4  12  416.66   44.10
   0  -4 -12    4.60   25.80
   0  -4 -12   42.00   22.80
   0   4  12    7.00   22.30
   0   4  12  -14.60   20.00
  -1  -4 -12  147.59   28.80
   1   4  12  197.78   31.30
   1   4  12  241.48   31.70
  -2  -4 -12  147.29   25.50
  -2  -4 -12   65.49   28.70
   2   4  12  135.99   30.80
   2  -5 -12   80.29   32.60
   2  -5 -12   76.89   25.70
  -2   5  12   26.80   27.00
  -2   5  12  149.99   32.50
   1  -5 -12  239.18   38.00
   1  -5 -12  230.28   32.60
  -1   5  12  231.48   36.60
  -1   5  12  139.69   30.50
   0  -5 -12  -24.20   29.30
   0  -5 -12   21.10   24.70
   0   5  12   18.00   23.30
   0   5  12   25.00   27.20
  -1  -5 -12  159.08   33.40
   1   5  12  148.49   31.10
   2   6 -13  -13.90   28.20
   2   6 -13   -4.60   37.80
  -2  -6  13  -55.39   30.50
   1   6 -13  -10.50   23.90
   1   6 -13  -38.60   31.80
  -1  -6  13   25.50   25.60
  -1  -6  13   53.09   20.10
   0   6 -13   66.29   36.50
   0   6 -13   -1.80   30.20
   0   6 -13   41.10   26.30
   0  -6  13   -4.50   21.90
   0  -6  13   40.90   26.10
  -1   6 -13    6.70   22.80
  -1   6 -13   59.59   35.10
  -1   6 -13   21.20   35.80
   1  -6  13    9.10   26.30
   1  -6  13   17.80   23.60
   3   5 -13   14.80   29.30
   3   5 -13   23.10   31.90
   3   5 -13   28.40   26.50
  -3  -5  13   -8.20   29.70
  -3  -5  13  -29.10   41.30
   2   5 -13  -35.50   31.10
   2   5 -13    0.50   23.00
  -2  -5  13   39.40   28.60
   1   5 -13  123.79   27.50
   1   5 -13  159.18   38.20
  -1  -5  13  122.19   23.10
  -1  -5  13  114.99   31.10
   0   5 -13   -7.40   30.00
   0   5 -13   -6.00   22.80
   0   5 -13   21.60   28.10
   0  -5  13   -8.20   21.30
   0  -5  13  -33.90   24.10
  -1   5 -13  -15.30   32.90
  -1   5 -13   32.90   30.10
  -1   5 -13   47.00   21.60
   1  -5  13    4.10   26.50
   1  -5  13   43.50   25.90
  -2   5 -13   17.40   29.40
  -2   5 -13   38.80   23.70
  -2   5 -13   83.29   37.00
   2  -5  13   84.99   27.50
   2  -5  13   73.79   29.50
   3   4 -13   35.80   27.20
   3   4 -13   51.99   25.10
   3   4 -13   74.49   32.30
  -3  -4  13   49.80   29.90
  -3  -4  13   97.99   37.00
   2   4 -13   16.40   29.70
   2   4 -13   42.80   17.10
   2   4 -13   11.30   22.60
  -2  -4  13   31.10   15.10
  -2  -4  13    6.80   24.70
   1   4 -13   69.19   14.50
   1   4 -13   54.99   22.10
   1   4 -13   78.39   28.80
  -1  -4  13   27.60   22.90
  -1  -4  13   66.29   18.20
   0   4 -13    0.70   24.20
   0   4 -13   23.80   26.00
   0   4 -13    0.40   18.90
   0  -4  13   -0.50   20.70
   0  -4  13   13.40   19.20
  -1   4 -13  410.96   46.80
  -1   4 -13  367.66   49.40
  -1   4 -13  316.27   38.80
   1  -4  13  406.06   43.80
   1  -4  13  383.56   41.80
  -2   4 -13  -46.60   30.50
  -2   4 -13  -12.00   20.10
  -2   4 -13  -39.10   28.40
   2  -4  13  -19.10   25.40
   2  -4  13  -40.30   22.80
  -3   4 -13  174.58   31.20
  -3   4 -13   98.39   39.30
  -3   4 -13   39.20   38.50
   3  -4  13   93.69   31.00
   4   3 -13    3.50   30.40
   4   3 -13   89.09   30.90
   4   3 -13   38.10   29.40
  -4  -3  13   83.39   41.60
  -4  -3  13  -43.40   29.40
   3   3 -13    2.30   26.60
   3   3 -13  -34.60   22.30
   3   3 -13   24.40   22.60
  -3  -3  13   -3.00   30.00
  -3  -3  13  -42.60   26.20
   2   3 -13  177.58   25.70
   2   3 -13  264.47   36.50
   2   3 -13  243.08   29.70
  -2  -3  13  222.88   35.70
  -2  -3  13  250.97   33.10
  -2  -3  13  197.68   26.20
   1   3 -13  -24.90   18.70
   1   3 -13  -14.20   20.60
   1   3 -13    2.70   13.50
  -1  -3  13  -13.50   19.00
  -1  -3  13   17.10   15.40
   0   3 -13   75.19   19.50
   0   3 -13   62.09   22.90
   0   3 -13   82.79   12.70
   0   3 -13   66.59   24.50
   0  -3  13   71.89   19.60
   0  -3  13   56.69   22.00
  -1   3 -13  221.68   32.70
  -1   3 -13  177.68   26.50
  -1   3 -13  247.48   32.70
   1  -3  13  233.88   28.80
   1  -3  13  147.79   27.10
  -2   3 -13   71.59   30.90
  -2   3 -13  110.89   23.30
  -2   3 -13  103.19   29.70
   2  -3  13   83.59   25.80
   2  -3  13   62.19   23.90
  -3   3 -13   75.09   33.00
  -3   3 -13  132.49   30.50
  -3   3 -13   87.59   34.90
   3  -3  13   68.29   27.90
   4   2 -13   -5.00   28.40
   4   2 -13   29.70   24.30
   4   2 -13  -15.00   30.50
  -4  -2  13    2.10   37.20
  -4  -2  13   26.10   29.70
   3   2 -13    4.20   24.50
   3   2 -13   12.00   22.80
   3   2 -13   52.69   25.20
  -3  -2  13   12.30   27.90
  -3  -2  13   54.69   15.40
  -3  -2  13   21.10   24.10
   2   2 -13  125.09   24.90
   2   2 -13  155.48   24.50
   2   2 -13  173.28   45.10
  -2  -2  13  163.38   30.50
  -2  -2  13  205.28   28.90
  -2  -2  13  165.98   20.40
   1   2 -13  -15.50   14.00
   1   2 -13   -7.90   18.50
   1   2 -13   14.60   17.10
  -1  -2  13    6.60   17.20
  -1  -2  13    9.00   13.90
  -1  -2  13   13.10   16.80
   0   2 -13  438.46   32.80
   0   2 -13  409.06   59.69
   0   2 -13  422.56   37.70
   0   2 -13  446.16   36.90
   0  -2  13  471.05   38.50
   0  -2  13  392.06   35.90
   0  -2  13  386.76   38.30
  -1   2 -13   28.20   17.80
  -1   2 -13   -4.70   20.00
  -1   2 -13   16.70   17.40
   1  -2  13   18.70   19.40
   1  -2  13   32.20   18.10
  -2   2 -13   81.69   30.20
  -2   2 -13   34.40   20.30
  -2   2 -13   57.49   22.70
   2  -2  13    8.30   19.80
   2  -2  13   33.80   22.10
  -3   2 -13  112.19   33.40
  -3   2 -13   -8.10   26.30
   3  -2  13   48.40   26.80
   3  -2  13   26.00   23.30
   4   1 -13   -1.50   25.90
   4   1 -13    3.70   25.90
   4   1 -13   26.50   32.80
  -4  -1  13    7.30   29.10
  -4  -1  13  -17.20   35.70
   3   1 -13   70.49   28.30
   3   1 -13   83.69   24.00
   3   1 -13   57.89   24.70
  -3  -1  13   86.99   31.00
  -3  -1  13   15.70   24.80
  -3  -1  13   36.40   14.80
   2   1 -13   36.70   19.60
   2   1 -13   44.90   18.90
   2   1 -13   70.39   22.70
  -2  -1  13   14.30   19.60
  -2  -1  13   56.59   14.60
  -2  -1  13   86.49   23.10
   1   1 -13  204.08   27.10
   1   1 -13  215.98   25.80
   1   1 -13  184.68   24.30
   1   1 -13  203.68   32.20
  -1  -1  13  189.78   22.70
  -1  -1  13  224.78   27.60
   0   1 -13  325.77   32.20
   0   1 -13  311.47   33.20
   0   1 -13  316.27   29.30
   0   1 -13  337.87   32.50
   0   1 -13  272.27   31.10
   0  -1  13  226.98   44.10
   0  -1  13  310.67   31.70
   0  -1  13  313.07   30.50
  -1   1 -13   -6.90   19.10
  -1   1 -13   25.30   14.40
  -1   1 -13   35.60   18.00
   1  -1  13   20.50   15.80
   1  -1  13   10.10   18.80
  -2   1 -13  427.56   42.60
  -2   1 -13  460.35   49.40
  -2   1 -13  444.26   38.70
   2  -1  13  503.65   40.30
   2  -1  13  433.06   33.30
   2  -1  13  390.86   44.00
  -3   1 -13   31.00   30.60
  -3   1 -13   37.70   26.30
   3  -1  13   26.40   23.80
   3  -1  13   17.50   20.10
   4   0 -13   -1.40   34.60
   4   0 -13    0.50   28.10
  -4   0  13  -43.80   36.10
  -4   0  13   40.20   26.20
   3   0 -13  220.98   35.60
   3   0 -13  166.48   25.10
   3   0 -13  210.98   31.90
  -3   0  13  141.29   22.00
  -3   0  13  251.47   35.50
  -3   0  13  247.28   34.10
   2   0 -13  -22.10   14.40
   2   0 -13   22.00   20.40
   2   0 -13    1.10   19.10
  -2   0  13   11.80   17.80
  -2   0  13    9.80   15.00
  -2   0  13    2.40   19.40
   1   0 -13  249.97   28.70
   1   0 -13  218.98   27.40
   1   0 -13  180.28   26.40
   1   0 -13  222.48   25.80
  -1   0  13  296.17   40.40
  -1   0  13  201.48   26.30
   0   0 -13  113.09   19.90
   0   0 -13  141.79   24.20
   0   0 -13  160.68   22.20
   0   0 -13  136.99   21.40
   0   0  13  152.58   24.90
   0   0  13  129.79   21.50
  -1   0 -13   28.00   13.10
  -1   0 -13   34.50   19.30
  -1   0 -13   25.70   19.20
  -1   0 -13   59.59   19.60
   1   0  13   24.10   16.30
   1   0  13   37.00   19.70
   1   0  13   19.90   18.30
  -2   0 -13  254.57   35.80
  -2   0 -13  257.97   33.10
   2   0  13  267.47   31.10
   2   0  13  205.08   30.90
  -3   0 -13  -56.49   23.80
  -3   0 -13  -15.20   29.70
   3   0  13  -14.50   19.00
   3   0  13   24.50   26.00
   4  -1 -13   48.10   29.30
   4  -1 -13    6.20   36.60
  -4   1  13   42.00   39.00
  -4   1  13   79.99   31.00
   3  -1 -13  193.78   34.40
   3  -1 -13  184.28   28.50
  -3   1  13  121.29   29.70
  -3   1  13  124.19   22.70
  -3   1  13   92.19   28.80
   2  -1 -13   74.49   23.10
   2  -1 -13   74.39   23.80
   2  -1 -13   77.29   15.70
  -2   1  13   81.59   20.60
  -2   1  13   65.79   24.60
  -2   1  13   99.39   19.90
   1  -1 -13  437.36   41.30
   1  -1 -13  444.56   33.40
  -1   1  13  367.16   39.40
  -1   1  13  411.16   37.10
   0  -1 -13   18.90   15.10
   0  -1 -13   32.40   17.60
   0  -1 -13   32.80   18.90
   0   1  13  -20.00   16.80
   0   1  13   14.10   23.10
   0   1  13  -18.30   20.70
  -1  -1 -13  812.32   57.69
  -1  -1 -13  653.33   55.79
  -1  -1 -13  780.02   55.29
   1   1  13  792.22   52.69
   1   1  13  785.02   56.09
  -2  -1 -13   33.50   23.70
  -2  -1 -13   36.40   23.40
   2   1  13   47.90   22.70
   2   1  13   31.90   16.70
  -3  -1 -13   54.79   26.80
  -3  -1 -13   76.29   29.70
   3   1  13   88.79   28.30
   3   1  13   77.29   26.80
   3  -2 -13  -33.30   25.50
   3  -2 -13   14.00   25.50
  -3   2  13   -1.00   24.60
  -3   2  13   10.90   26.90
  -3   2  13   13.10   21.10
   2  -2 -13  304.57   39.20
   2  -2 -13  240.48   32.60
  -2   2  13  314.57   37.10
  -2   2  13  284.67   32.90
  -2   2  13  293.87   38.00
   1  -2 -13  271.97   32.70
   1  -2 -13  311.47   38.50
  -1   2  13  248.98   32.00
  -1   2  13  246.48   31.20
   0  -2 -13    5.70   13.70
   0  -2 -13   51.79   20.40
   0  -2 -13   33.80   22.10
   0   2  13   12.00   18.30
   0   2  13   53.19   19.90
  -1  -2 -13  100.69   25.50
  -1  -2 -13  111.39   28.80
  -1  -2 -13  100.49   20.80
   1   2  13   93.99   25.50
   1   2  13  135.39   21.50
  -2  -2 -13   -7.80   22.90
  -2  -2 -13   40.90   23.40
   2   2  13   35.20   18.60
   2   2  13   53.59   26.00
  -3  -2 -13   63.69   28.00
  -3  -2 -13   64.79   33.40
   3   2  13   60.49   29.50
   3   2  13   16.50   28.40
   3  -3 -13    3.50   26.00
   3  -3 -13   31.50   29.10
  -3   3  13    3.70   28.50
  -3   3  13    8.00   26.00
   2  -3 -13  178.38   34.80
   2  -3 -13  252.97   32.20
  -2   3  13  220.78   31.70
  -2   3  13  238.18   34.90
   1  -3 -13   24.40   23.90
   1  -3 -13   26.50   22.30
  -1   3  13  -11.30   22.80
  -1   3  13   26.10   22.80
   0  -3 -13  271.27   34.30
   0  -3 -13  285.87   37.00
   0   3  13  216.68   32.00
   0   3  13  321.37   38.30
  -1  -3 -13  256.27   27.30
  -1  -3 -13  186.48   33.10
   1   3  13  271.07   33.30
   1   3  13  224.78   33.00
  -2  -3 -13    9.40   24.20
  -2  -3 -13   18.00   23.60
   2   3  13    0.50   26.50
   2  -4 -13  190.78   31.40
   2  -4 -13  169.48   34.50
  -2   4  13  156.38   35.90
  -2   4  13  139.79   29.10
   1  -4 -13    7.60   24.60
   1  -4 -13   21.10   26.70
  -1   4  13  -11.00   26.90
  -1   4  13   31.80   24.20
   0  -4 -13  217.58   37.40
   0  -4 -13  159.38   31.90
   0   4  13  204.28   31.20
   0   4  13  178.98   30.30
  -1  -4 -13    1.80   24.30
   1   4  13    5.40   20.60
   1   4  13  -38.40   25.80
   0  -5 -13  109.39   39.10
   0  -5 -13  134.59   28.40
   0   5  13  118.89   33.40
   0   5  13  160.68   44.60
   0   6 -14   21.40   28.80
   0   6 -14   33.20   41.00
   0   6 -14   13.30   38.20
   0  -6  14   38.20   25.20
   0  -6  14   34.30   35.50
   2   5 -14   56.59   26.70
   2   5 -14   52.59   36.90
  -2  -5  14   48.80   30.50
   1   5 -14  -33.40   32.10
   1   5 -14  -13.80   25.50
  -1  -5  14   49.99   24.70
  -1  -5  14   27.90   28.30
   0   5 -14  157.68   31.80
   0   5 -14  194.88   39.80
   0   5 -14  154.68   40.60
   0  -5  14  225.38   32.30
   0  -5  14  138.39   30.50
  -1   5 -14   37.20   31.70
  -1   5 -14   14.90   33.50
  -1   5 -14   -7.80   23.90
   1  -5  14   32.20   29.50
   1  -5  14   -0.80   25.90
   3   4 -14   21.60   28.60
   3   4 -14   41.20   28.20
   3   4 -14   52.19   34.60
  -3  -4  14   97.89   39.40
  -3  -4  14  100.19   34.10
   2   4 -14  -15.40   25.00
   2   4 -14  -34.90   33.40
   2   4 -14   20.70   19.80
  -2  -4  14  -37.90   17.90
  -2  -4  14  -31.80   25.60
   1   4 -14   72.69   25.90
   1   4 -14   26.20   29.90
  -1  -4  14   47.00   21.80
  -1  -4  14   69.49   28.00
   0   4 -14   34.30   22.20
   0   4 -14    8.40   28.50
   0   4 -14   68.99   28.80
   0  -4  14   15.90   22.00
   0  -4  14   -4.30   23.00
  -1   4 -14   95.59   33.90
  -1   4 -14   79.59   33.50
  -1   4 -14   65.39   25.20
   1  -4  14   95.19   29.10
   1  -4  14   51.29   27.50
  -2   4 -14   68.09   25.90
  -2   4 -14  134.09   38.20
  -2   4 -14   98.99   35.30
   2  -4  14   66.59   29.50
   2  -4  14   94.29   33.10
   3   3 -14   25.40   25.30
   3   3 -14   33.10   28.60
   3   3 -14   11.70   33.10
  -3  -3  14   38.40   34.70
  -3  -3  14   -0.80   28.20
   2   3 -14    4.90   26.10
   2   3 -14    0.10   29.30
   2   3 -14   21.70   21.20
  -2  -3  14  -13.10   24.70
  -2  -3  14   -7.00   29.60
  -2  -3  14  -33.90   15.80
   1   3 -14  351.46   43.20
   1   3 -14  267.47   31.10
   1   3 -14  334.57   41.00
  -1  -3  14  282.67   36.00
  -1  -3  14  338.97   39.00
   0   3 -14  -13.50   23.00
   0   3 -14    3.60   17.80
   0   3 -14  -28.10   22.80
   0  -3  14  -13.50   20.20
   0  -3  14  -13.90   19.50
  -1   3 -14   41.80   25.90
  -1   3 -14   12.80   20.80
  -1   3 -14    6.50   24.90
   1  -3  14   12.60   22.40
   1  -3  14   20.80   22.60
  -2   3 -14   29.30   22.50
  -2   3 -14   28.00   30.40
  -2   3 -14   34.60   29.20
   2  -3  14   49.60   29.80
   2  -3  14    1.10   24.60
   3   2 -14  -11.40   26.30
   3   2 -14   22.60   30.20
   3   2 -14   39.10   29.00
  -3  -2  14   75.79   35.20
  -3  -2  14   52.89   26.80
   2   2 -14   90.99   27.60
   2   2 -14  110.79   29.10
   2   2 -14   60.89   26.90
  -2  -2  14  106.09   26.30
  -2  -2  14   99.59   20.60
  -2  -2  14   45.00   29.20
   1   2 -14  137.09   25.90
   1   2 -14  104.29   24.40
   1   2 -14  113.39   21.70
  -1  -2  14  164.68   23.60
  -1  -2  14  100.39   24.00
   0   2 -14   63.89   20.70
   0   2 -14   50.19   23.60
   0   2 -14   38.40   21.30
   0   2 -14   71.69   16.40
   0  -2  14  104.59   24.50
   0  -2  14   66.59   21.60
  -1   2 -14  330.57   36.90
  -1   2 -14  287.87   38.50
  -1   2 -14  224.98   35.80
   1  -2  14  348.07   40.50
   1  -2  14  288.57   36.70
  -2   2 -14    9.60   22.80
  -2   2 -14   13.90   30.30
  -2   2 -14  -20.30   22.10
   2  -2  14  -13.60   24.70
   2  -2  14   -3.60   22.80
  -3   2 -14   80.29   33.90
  -3   2 -14   46.90   35.80
   3  -2  14   85.69   30.40
   3  -2  14  144.09   31.80
   3   1 -14  -23.40   24.50
   3   1 -14  -11.70   26.70
   3   1 -14   38.10   29.50
  -3  -1  14    3.10   30.30
  -3  -1  14  -16.80   16.40
  -3  -1  14   17.10   25.40
   2   1 -14  152.78   29.30
   2   1 -14  166.58   27.20
  -2  -1  14  137.49   26.70
  -2  -1  14  125.69   36.90
   1   1 -14   65.29   22.50
   1   1 -14   53.99   19.10
   1   1 -14   91.49   20.20
  -1  -1  14   74.59   19.50
  -1  -1  14   64.79   22.90
   0   1 -14   28.00   16.20
   0   1 -14   32.10   18.10
   0   1 -14   15.50   19.30
   0  -1  14   30.90   19.70
   0  -1  14   25.60   19.10
  -1   1 -14  153.98   24.00
  -1   1 -14  187.98   26.70
   1  -1  14  123.79   25.10
   1  -1  14  247.48   29.50
  -2   1 -14  -16.00   22.50
  -2   1 -14  -16.40   27.20
   2  -1  14  -22.20   22.60
   2  -1  14    4.90   22.00
  -3   1 -14   65.19   32.60
  -3   1 -14   37.40   30.40
   3  -1  14    8.30   29.00
   3   0 -14   14.90   28.20
   3   0 -14   59.89   30.90
  -3   0  14   28.40   19.50
  -3   0  14   32.40   27.90
  -3   0  14   -2.50   31.10
   2   0 -14  234.38   34.30
   2   0 -14  195.08   31.20
   2   0 -14  208.58   28.00
  -2   0  14  260.37   33.70
  -2   0  14  227.18   33.50
   1   0 -14   53.09   27.00
   1   0 -14   54.49   20.70
   1   0 -14   18.90   16.90
  -1   0  14   35.70   20.10
  -1   0  14    6.60   20.10
   0   0 -14  794.62   55.79
   0   0 -14  633.74   49.40
   0   0 -14  797.72   53.79
   0   0 -14  717.83   56.49
   0   0  14  780.32   55.79
   0   0  14  738.43   55.89
  -1   0 -14   17.00   22.70
  -1   0 -14  -15.40   19.30
   1   0  14    6.00   19.10
   1   0  14   24.40   21.10
  -2   0 -14  139.39   31.90
  -2   0 -14  138.69   30.40
   2   0  14  200.48   27.60
   2   0  14  165.68   24.30
   2   0  14  184.08   29.30
  -3   0 -14  248.58   36.40
  -3   0 -14  217.88   32.80
   3   0  14  212.78   36.80
   3  -1 -14  147.39   28.90
   3  -1 -14  113.89   33.30
  -3   1  14   94.89   34.40
  -3   1  14  124.39   24.80
  -3   1  14  122.29   31.40
   2  -1 -14  189.68   30.60
   2  -1 -14  184.28   33.30
  -2   1  14  208.38   30.80
  -2   1  14  203.08   28.40
  -2   1  14  149.99   26.60
   1  -1 -14   62.49   26.40
   1  -1 -14   60.99   24.90
   1  -1 -14  107.89   21.10
  -1   1  14   53.59   22.50
  -1   1  14  106.69   26.30
   0  -1 -14  111.59   22.10
   0  -1 -14  115.39   25.00
   0  -1 -14  109.19   24.20
   0   1  14   38.90   22.10
   0   1  14   69.39   22.80
  -1  -1 -14   40.70   35.30
  -1  -1 -14  -17.50   20.70
   1   1  14    7.30   18.80
   1   1  14   28.00   23.30
  -2  -1 -14   48.10   28.10
  -2  -1 -14   32.50   25.90
   2   1  14   54.89   20.20
   2   1  14   97.39   27.10
   3  -2 -14  132.79   30.80
   3  -2 -14   83.49   32.70
  -3   2  14   72.09   31.90
  -3   2  14   66.49   27.10
  -3   2  14   85.29   34.80
   2  -2 -14  -27.30   26.00
   2  -2 -14    6.70   25.90
  -2   2  14   23.90   25.20
  -2   2  14    1.60   22.40
   1  -2 -14  343.27   42.90
   1  -2 -14  313.87   43.40
  -1   2  14  387.26   44.80
  -1   2  14  356.86   38.00
   0  -2 -14   61.79   26.60
   0  -2 -14   82.99   19.20
   0  -2 -14   90.89   25.80
   0   2  14  119.19   24.40
   0   2  14  127.69   27.40
  -1  -2 -14  -10.80   24.00
  -1  -2 -14    3.00   17.30
   1   2  14  -14.20   24.70
   1   2  14   19.10   20.40
  -2  -2 -14  163.28   30.70
  -2  -2 -14  158.78   30.90
   2   2  14  189.08   31.90
   2  -3 -14   79.19   33.50
   2  -3 -14    9.30   26.60
  -2   3  14   58.59   30.60
  -2   3  14   16.60   23.90
   1  -3 -14  186.68   33.10
   1  -3 -14  269.77   37.10
  -1   3  14  209.38   35.40
  -1   3  14  252.77   35.30
   0  -3 -14   13.50   25.40
   0  -3 -14    8.50   27.70
   0   3  14   28.30   25.10
   0   3  14   22.50   25.40
  -1  -3 -14  211.38   32.90
   1   3  14  204.88   31.90
   1  -4 -14  102.79   34.90
   1  -4 -14   82.49   28.10
  -1   4  14   67.69   29.70
  -1   4  14   52.69   31.60
   0  -4 -14   95.39   34.60
   0  -4 -14  162.78   30.20
   0   4  14  116.79   33.10
   0   4  14  117.69   32.90
   1   5 -15   29.80   36.70
   1   5 -15   -2.00   30.40
   1   5 -15   41.70   33.30
  -1  -5  15   -8.00   31.90
  -1  -5  15   48.60   26.10
   0   5 -15   48.60   37.10
   0   5 -15   49.80   36.90
   0   5 -15   99.29   29.00
   0  -5  15   64.59   25.80
   0  -5  15   19.10   30.50
   2   4 -15   66.79   31.20
   2   4 -15   72.09   37.50
  -2  -4  15  -14.60   30.80
   1   4 -15  -26.50   26.60
   1   4 -15  -21.00   29.70
  -1  -4  15   22.90   26.10
  -1  -4  15   41.50   25.70
   0   4 -15    2.80   30.10
   0   4 -15   45.90   34.30
   0   4 -15   78.19   24.10
   0  -4  15   41.10   26.80
   0  -4  15   16.80   27.50
  -1   4 -15   24.30   26.50
  -1   4 -15   54.59   28.80
  -1   4 -15   22.60   32.60
   1  -4  15  -19.30   27.80
   1  -4  15  -30.10   26.40
   2   3 -15   10.20   32.10
   2   3 -15   -5.80   24.60
   2   3 -15  -25.40   27.30
  -2  -3  15   -7.90   19.10
  -2  -3  15   25.40   25.50
   1   3 -15   15.00   24.50
   1   3 -15    0.90   27.80
  -1  -3  15   42.60   22.40
  -1  -3  15   41.10   26.60
   0   3 -15  218.28   32.20
   0   3 -15  269.67   38.20
   0   3 -15  223.48   36.20
   0  -3  15  180.18   32.70
   0  -3  15  217.98   31.60
  -1   3 -15  -11.60   29.00
  -1   3 -15   21.60   26.50
  -1   3 -15   37.80   28.90
   1  -3  15   -8.90   27.90
   1  -3  15  -16.70   23.80
  -2   3 -15  126.49   37.70
  -2   3 -15   69.59   34.50
  -2   3 -15   92.29   28.60
   2  -3  15  118.49   36.10
   2  -3  15   63.19   31.90
   3   2 -15   95.29   35.00
   3   2 -15   82.29   37.40
   3   2 -15   68.19   32.60
  -3  -2  15   75.59   39.80
  -3  -2  15  104.09   32.80
   2   2 -15   34.70   27.60
   2   2 -15   22.80   26.40
   2   2 -15   17.70   23.00
  -2  -2  15   79.19   26.00
  -2  -2  15   34.50   32.60
  -2  -2  15   28.60   21.90
   1   2 -15    0.30   19.10
   1   2 -15   24.80   24.40
   1   2 -15   10.60   24.10
  -1  -2  15   -3.50   22.90
  -1  -2  15   34.70   22.40
   0   2 -15  201.58   31.60
   0   2 -15  185.28   26.80
   0   2 -15  169.88   26.90
   0   2 -15  138.09   30.00
   0  -2  15  206.38   30.70
   0  -2  15  187.98   30.70
  -1   2 -15  -13.70   24.40
  -1   2 -15   27.40   29.10
  -1   2 -15   22.20   21.30
   1  -2  15   -4.50   25.50
   1  -2  15  -38.90   23.00
  -2   2 -15  -27.20   26.20
  -2   2 -15   50.29   32.20
   2  -2  15   45.40   29.10
   2  -2  15   21.90   27.30
   3   1 -15    2.40   27.20
   3   1 -15   14.20   32.40
  -3  -1  15   -4.20   38.30
  -3  -1  15   45.20   29.60
   2   1 -15  -21.80   21.90
   2   1 -15    7.80   26.40
   2   1 -15   11.90   24.40
  -2  -1  15   15.80   29.00
  -2  -1  15   18.80   21.10
  -2  -1  15   25.40   23.40
   1   1 -15  465.55   45.80
   1   1 -15  462.35   43.90
   1   1 -15  468.55   44.30
  -1  -1  15  430.16   44.40
  -1  -1  15  451.75   45.80
   0   1 -15   19.20   20.30
   0   1 -15   15.80   18.70
   0   1 -15   12.70   26.20
   0   1 -15   13.10   22.70
   0  -1  15   -1.60   21.80
   0  -1  15    1.90   21.70
  -1   1 -15  355.66   40.10
  -1   1 -15  329.97   40.30
   1  -1  15  379.36   43.00
   1  -1  15  237.28   33.90
  -2   1 -15  149.39   32.60
  -2   1 -15  188.88   36.50
   2  -1  15  175.58   33.30
   2  -1  15  172.58   31.70
   3   0 -15   27.70   26.90
   3   0 -15  -50.49   31.70
  -3   0  15   69.59   35.50
  -3   0  15   60.49   21.50
  -3   0  15   65.19   30.40
   2   0 -15   30.70   24.40
   2   0 -15   42.60   30.20
   2   0 -15   -7.30   25.20
  -2   0  15   22.50   25.20
  -2   0  15  -13.70   22.00
  -2   0  15   42.90   27.60
   1   0 -15   62.49   25.50
   1   0 -15   80.59   26.60
   1   0 -15   16.70   20.80
  -1   0  15   86.29   26.70
  -1   0  15   97.09   25.50
   0   0 -15   -9.90   22.40
   0   0 -15   39.70   23.70
   0   0  15    7.00   22.10
   0   0  15   16.40   20.90
  -1   0 -15   76.99   24.20
  -1   0 -15   95.29   29.90
   1   0  15   62.09   25.90
   1   0  15   97.29   26.70
  -2   0 -15   19.70   29.30
  -2   0 -15   23.10   26.80
   2   0  15   79.59   28.40
   2   0  15   97.69   26.10
   3  -1 -15   12.30   29.90
   3  -1 -15   29.60   25.90
  -3   1  15   -2.70   35.70
  -3   1  15  -50.09   48.10
  -3   1  15    4.00   22.80
   2  -1 -15  148.59   35.40
   2  -1 -15  199.38   33.30
  -2   1  15  236.48   36.60
   1  -1 -15   37.00   25.90
   1  -1 -15   59.09   26.80
  -1   1  15   28.70   23.80
  -1   1  15   57.09   25.50
   0  -1 -15   60.39   23.80
   0  -1 -15   96.89   22.80
   0  -1 -15   73.89   27.40
   0   1  15   29.30   24.70
   0   1  15   97.19   26.80
  -1  -1 -15  170.38   31.20
   1   1  15  259.77   35.00
   1   1  15  206.68   30.30
  -2  -1 -15   57.19   30.50
  -2  -1 -15  -22.50   28.50
   2   1  15  -15.10   26.90
   2  -2 -15   79.29   33.90
   2  -2 -15   81.29   28.00
  -2   2  15  118.69   26.30
  -2   2  15  134.79   33.10
   1  -2 -15   51.19   29.70
   1  -2 -15  -11.30   23.40
  -1   2  15   -4.70   26.70
  -1   2  15   32.60   23.90
   0  -2 -15  287.77   35.90
   0  -2 -15  313.17   40.60
   0   2  15  247.98   34.10
   0   2  15  271.57   34.80
  -1  -2 -15    1.30   27.00
   1   2  15  -21.80   25.10
   1   2  15   -3.30   23.20
   1  -3 -15  150.18   32.40
   1  -3 -15   78.19   27.70
  -1   3  15   94.29   33.70
  -1   3  15   67.99   30.30
   0  -3 -15  144.29   39.10
   0  -3 -15  219.98   34.40
   0   3  15  155.28   32.20
   0   3  15  195.48   36.20
   0   4 -16  -28.90   24.80
   0   4 -16  -53.09   33.90
   0   4 -16   -2.50   35.80
   0  -4  16  -22.30   26.30
   0  -4  16  -24.50   31.30
   1   3 -16   21.90   29.30
   1   3 -16   65.99   27.60
  -1  -3  16   58.59   25.30
  -1  -3  16   62.09   30.20
   0   3 -16   31.80   27.10
   0   3 -16  -31.60   25.20
   0   3 -16  -25.40   31.30
   0  -3  16   11.40   24.30
   0  -3  16  -10.20   27.10
  -1   3 -16   74.09   33.30
  -1   3 -16   39.80   25.90
  -1   3 -16    3.10   33.10
   1  -3  16   46.60   29.40
   1  -3  16   -7.00   31.00
   2   2 -16  114.69   31.60
   2   2 -16  167.08   31.70
   2   2 -16  138.19   34.20
  -2  -2  16   89.79   31.70
  -2  -2  16  127.79   27.70
   1   2 -16  -32.70   26.20
   1   2 -16   -2.20   21.70
  -1  -2  16   16.30   24.20
  -1  -2  16   12.30   25.20
   0   2 -16  275.07   36.40
   0   2 -16  298.37   35.80
   0  -2  16  225.68   33.80
   0  -2  16  218.18   35.20
  -1   2 -16  193.18   33.30
  -1   2 -16  211.98   36.80
   1  -2  16  206.58   35.20
   2   1 -16   29.40   27.90
   2   1 -16   17.50   29.80
   2   1 -16   -4.20   24.60
  -2  -1  16   31.50   22.40
  -2  -1  16   24.60   28.80
   1   1 -16   46.80   24.20
   1   1 -16   36.80   25.30
   1   1 -16   18.20   25.30
  -1  -1  16    5.10   22.90
  -1  -1  16   10.10   25.50
   0   1 -16   92.79   27.70
   0   1 -16   83.39   29.60
   0   1 -16   48.30   22.40
   0  -1  16   96.19   26.60
   0  -1  16   27.40   26.70
  -1   1 -16   18.00   31.70
  -1   1 -16   37.20   23.20
   1  -1  16   13.30   27.40
   1  -1  16   47.80   25.80
   2   0 -16   35.10   32.90
   2   0 -16   60.49   27.10
  -2   0  16   41.80   28.70
  -2   0  16   28.90   22.60
   1   0 -16   52.29   29.30
   1   0 -16   88.99   29.00
   1   0 -16   60.69   26.70
  -1   0  16  -15.90   25.60
  -1   0  16   82.79   24.10
   0   0 -16  146.59   30.80
   0   0 -16  130.19   28.00
   0   0 -16  239.18   33.10
   0   0  16  122.79   27.90
   0   0  16  148.59   33.00
  -1   0 -16  -12.70   28.90
  -1   0 -16   63.29   27.60
   1   0  16  -18.50   26.10
   1   0  16   20.20   28.10
   2  -1 -16  -13.50   28.30
   2  -1 -16   13.10   34.50
  -2   1  16   -8.20   30.90
  -2   1  16  -50.09   23.40
   1  -1 -16  202.98   32.10
   1  -1 -16  299.27   38.40
  -1   1  16   77.89   26.60
  -1   1  16  136.99   31.30
   0  -1 -16  -40.90   24.10
   0  -1 -16   17.90   29.60
   0   1  16   43.40   24.90
   0   1  16   28.90   28.70
  -1  -1 -16  -14.80   26.00
  -1  -1 -16  124.69   36.30
   1   1  16   28.60   28.90
   1   1  16  125.39   29.60
   0   0   0    0.00    0.00
_computing_structure_solution     'SHELXT 2014/5 (Sheldrick, 2014)'
;
_shelx_hkl_checksum     21572
_shelx_res_file
;
TITL 1.res in P-1
    1.res
    created by SHELXL-2018/3 at 23:41:44 on 11-Jul-2019
CELL 0.71073 4.2823 6.2607 11.5497 96.701 93.93 90.575
ZERR 1 0.0006 0.0009 0.0017 0.005 0.005 0.005
LATT 1
SFAC C H Br O
UNIT 10 10 2 6
EQIV $1 2-X,-Y,2-Z
EQIV $2 2-X,1-Y,2-Z
DFIX 0.82 0.01 O1 H1 O3 H3
L.S. 4
PLAN  5
SIZE 0.2 0.2 0.16
TEMP 22.85
CONF O3 C5 C5_$1 O3_$1
HTAB O1 O3
HTAB O3 O2_$2
BOND $H
LIST 4
fmap 2
acta
OMIT -3 52
REM <olex2.extras>
REM <HklSrc "%.\\1.hkl">
REM </olex2.extras>
WGHT    0.017500    0.222800
EXTI    0.033994
FVAR       1.20953
BR1   3    0.288400    0.907809    0.679846    11.00000    0.05303    0.03148 =
         0.02537   -0.00380    0.00214    0.01196
O1    4    0.957630    0.365087    0.751821    11.00000    0.05055    0.04694 =
         0.02146    0.00342   -0.00493    0.01981
H1    2    1.013047    0.352407    0.820464    11.00000    0.07126
O2    4    0.612354    0.593173    0.826694    11.00000    0.05065    0.05852 =
         0.01753   -0.00341   -0.00309    0.01988
O3    4    1.122253    0.255578    0.953463    11.00000    0.05351    0.04087 =
         0.02898    0.00786   -0.01098   -0.00472
H3    2    1.204578    0.319993    1.013646    11.00000    0.06500
C1    1    0.722772    0.494514    0.743556    11.00000    0.02917    0.02848 =
         0.02061    0.00288   -0.00264   -0.00214
C2    1    0.604591    0.504806    0.618731    11.00000    0.02613    0.02610 =
         0.01698    0.00375   -0.00070   -0.00324
C3    1    0.416950    0.666842    0.580853    11.00000    0.02986    0.02385 =
         0.01891   -0.00063    0.00315    0.00145
C4    1    0.315486    0.661030    0.464728    11.00000    0.03066    0.02721 =
         0.02040    0.00440   -0.00111    0.00495
AFIX  43
H4    2    0.190106    0.770860    0.441344    11.00000   -1.20000
AFIX   0
C5    1    0.912764    0.097212    0.985663    11.00000    0.03863    0.04141 =
         0.03100    0.00622   -0.00296    0.00651
AFIX  23
H5A   2    0.756819    0.056821    0.921709    11.00000   -1.20000
H5B   2    0.805174    0.156980    1.052949    11.00000   -1.20000
AFIX   0
HKLF 4
REM  1.res in P-1
REM wR2 = 0.0520, GooF = S = 1.053, Restrained GooF = 1.053 for all data
REM R1 = 0.0229 for 1076 Fo > 4sig(Fo) and 0.0283 for all 1208 data
REM 91 parameters refined using 2 restraints
END
WGHT      0.0175      0.2228
REM Highest difference peak  0.342,  deepest hole -0.282,  1-sigma level  0.067
Q1    1   0.4561  0.6808  0.5193  11.00000  0.05    0.34
Q2    1   0.6356  0.4777  0.6775  11.00000  0.05    0.30
Q3    1   0.8142  0.2804  0.7549  11.00000  0.05    0.29
Q4    1   0.5143  0.6148  0.6035  11.00000  0.05    0.25
Q5    1   0.2329  0.7119  0.4563  11.00000  0.05    0.25
;
_shelx_res_checksum     2502
