# Supplementary material for: Crystal structure and Hirshfeld surface analysis of 2,5-di­bromo­terephthalic acid ethyl­ene glycol monosolvate
Source: Acta Crystallogr E Crystallogr Commun. 2019 Jul 23;75(Pt 8):1228–31. doi: 10.1107/S2056989019010260 (PMC6690441; doi:10.1107/S2056989019010260)
Supplement: Supplementary file 3 [file e-75-01228-Isup4.hkl]

data_I                                                                          
_shelx_title ' 1.res in P-1'                                                    
_shelx_refln_list_code          4                                               
_shelx_F_calc_maximum       84.50                                               
_exptl_crystal_F_000       188.00                                               
_reflns_d_resolution_high  0.8108                                               
                                                                                
loop_                                                                           
 _space_group_symop_operation_xyz                                               
 'x, y, z'                                                                      
 '-x, -y, -z'                                                                   
                                                                                
_cell_length_a     4.2823                                                       
_cell_length_b     6.2607                                                       
_cell_length_c    11.5497                                                       
_cell_angle_alpha  96.701                                                       
_cell_angle_beta   93.930                                                       
_cell_angle_gamma  90.575                                                       
                                                                                
_shelx_F_squared_multiplier     1.000                                           
                                                                                
loop_                                                                           
 _refln_index_h                                                                 
 _refln_index_k                                                                 
 _refln_index_l                                                                 
 _refln_F_squared_calc                                                          
 _refln_F_squared_meas                                                          
 _refln_F_squared_sigma                                                         
 _refln_observed_status                                                         
   1   0   0        142.06        156.89         3.91 o                         
   2   0   0       1052.57        984.05        25.82 o                         
   3   0   0        623.34        631.90        12.13 o                         
   4   0   0         12.02         16.04         2.29 o                         
   5   0   0         51.41         46.93         4.24 o                         
  -5   1   0        149.87        171.65         7.72 o                         
  -4   1   0          1.17          3.98         2.06 o                         
  -3   1   0        290.14        270.42         5.71 o                         
  -2   1   0        295.91        272.58         5.38 o                         
  -1   1   0        761.48        784.51        13.78 o                         
   0   1   0        105.72         99.00         2.97 o                         
   1   1   0       1649.03       1623.43        32.94 o                         
   2   1   0       1898.97       1907.37        37.60 o                         
   3   1   0         18.26         18.36         1.55 o                         
   4   1   0        252.71        264.62        11.38 o                         
   5   1   0         18.07          9.02         4.27 o                         
  -5   2   0         14.06         19.36         5.09 o                         
  -4   2   0         33.64         30.96         3.87 o                         
  -3   2   0        787.12        814.24        14.87 o                         
  -2   2   0          0.41          2.11         0.79 o                         
  -1   2   0       4023.59       4019.92        73.09 o                         
   0   2   0        503.06        513.27        10.25 o                         
   1   2   0        663.21        627.20        12.63 o                         
   2   2   0        678.68        651.52        11.81 o                         
   3   2   0         12.96         12.21         1.11 o                         
   4   2   0        139.84        126.06         6.23 o                         
   5   2   0          0.01         -2.00         6.68 o                         
  -4   3   0        296.10        273.32         9.06 o                         
  -3   3   0        257.73        242.49         6.52 o                         
  -2   3   0        160.51        175.97         4.57 o                         
  -1   3   0       1644.56       1650.46        28.84 o                         
   0   3   0          1.23          2.92         1.06 o                         
   1   3   0       2122.49       2184.23        40.13 o                         
   2   3   0         66.69         69.88         2.89 o                         
   3   3   0        123.02        115.68         4.03 o                         
   4   3   0         80.16        104.03        11.81 o                         
  -4   4   0        200.91        202.51         9.06 o                         
  -3   4   0         44.41         47.85         3.96 o                         
  -2   4   0        738.19        728.04        14.44 o                         
  -1   4   0        792.43        775.15        14.89 o                         
   0   4   0        707.01        728.98        14.20 o                         
   1   4   0        955.61       1015.09        21.85 o                         
   2   4   0         13.77         17.98         1.91 o                         
   3   4   0        154.17        153.84         6.02 o                         
   4   4   0          1.65          6.01         7.01 o                         
  -4   5   0         53.62         49.39         9.25 o                         
  -3   5   0         18.01         22.08         4.15 o                         
  -2   5   0        621.75        619.15        15.98 o                         
  -1   5   0         52.17         56.77         2.59 o                         
   0   5   0       1100.91       1160.29        22.23 o                         
   1   5   0         41.83         45.19         2.83 o                         
   2   5   0        212.18        221.89         6.27 o                         
   3   5   0        177.21        163.35         5.68 o                         
  -3   6   0        108.15        117.16         7.49 o                         
  -2   6   0        115.43        117.28         7.51 o                         
  -1   6   0         41.40         47.01         3.21 o                         
   0   6   0        248.93        239.51         6.60 o                         
   1   6   0         46.63         50.83         3.25 o                         
   2   6   0        119.66        123.38         6.14 o                         
   3   6   0          0.76          6.94         5.70 o                         
  -2   7   0         27.38         26.75         5.64 o                         
  -1   7   0        156.98        149.86         6.39 o                         
   0   7   0        230.99        231.79         7.87 o                         
   1   7   0         15.18          9.79         3.65 o                         
   2   7   0         49.03         47.80         5.68 o                         
  -2  -7   1          8.96          7.24         4.63 o                         
  -1  -7   1         52.30         62.11         4.59 o                         
   0  -7   1          8.92         11.52         3.46 o                         
   1  -7   1        107.51        104.58         6.95 o                         
   2  -7   1        130.47        134.57         8.83 o                         
  -3  -6   1         60.93         62.80         6.03 o                         
  -2  -6   1         67.92         73.02         4.41 o                         
  -1  -6   1        318.86        319.82         6.87 o                         
   0  -6   1         78.09         78.68         3.87 o                         
   1  -6   1        521.98        532.98        13.66 o                         
   2  -6   1          9.66          6.67         4.15 o                         
   3  -6   1        134.01        144.78         9.41 o                         
  -3  -5   1          7.61         11.22         3.32 o                         
  -2  -5   1        347.08        340.26         8.56 o                         
  -1  -5   1         80.66         79.28         3.65 o                         
   0  -5   1        453.89        462.77         9.30 o                         
   1  -5   1        813.77        811.51        15.88 o                         
   2  -5   1          5.03          7.39         2.43 o                         
   3  -5   1        368.44        376.53        10.37 o                         
   4  -5   1         11.31          0.25         5.14 o                         
  -4  -4   1         40.11         42.99         6.39 o                         
  -3  -4   1          2.25          2.89         2.02 o                         
  -2  -4   1        581.54        537.85        11.06 o                         
  -1  -4   1          5.35          4.92         1.64 o                         
   0  -4   1        967.56        962.79        18.37 o                         
   1  -4   1        217.61        229.40         4.92 o                         
   2  -4   1        520.79        521.13        10.25 o                         
   3  -4   1        360.97        360.86         9.81 o                         
   4  -4   1         42.93         44.38         4.94 o                         
  -4  -3   1         10.26          7.50         4.39 o                         
  -3  -3   1        267.88        258.16         8.11 o                         
  -2  -3   1         35.94         38.13         1.93 o                         
  -1  -3   1        473.34        480.63        10.01 o                         
   0  -3   1       1707.10       1746.08        32.17 o                         
   1  -3   1         36.37         33.78         1.40 o                         
   2  -3   1       2504.27       2759.15        49.24 o                         
   3  -3   1         15.29         16.49         2.27 o                         
   4  -3   1         26.48         30.34         3.60 o                         
  -5  -2   1         34.79         23.95         8.72 o                         
  -4  -2   1          6.06          8.03         4.03 o                         
  -3  -2   1        955.15        901.27        17.53 o                         
  -2  -2   1        222.29        225.87         5.06 o                         
  -1  -2   1         18.01         18.41         1.06 o                         
   0  -2   1       1016.91        992.73        19.42 o                         
   1  -2   1        150.51        136.18         2.97 o                         
   2  -2   1        524.43        487.35         9.60 o                         
   3  -2   1         30.49         32.82         2.67 o                         
   4  -2   1        380.86        379.50         8.13 o                         
   5  -2   1         28.51         29.94         4.91 o                         
  -5  -1   1          4.34          2.21         4.40 o                         
  -4  -1   1        211.31        206.94         5.70 o                         
  -3  -1   1        231.09        230.58         5.63 o                         
  -2  -1   1        470.87        520.58        10.21 o                         
   0  -1   1        502.16        510.99        10.04 o                         
   1  -1   1       4631.93       4588.12       111.34 o                         
   2  -1   1       1407.22       1392.26        28.19 o                         
   3  -1   1        113.04        115.88         3.55 o                         
   4  -1   1        137.33        137.99         4.25 o                         
   5  -1   1          7.55          6.61         4.09 o                         
  -5   0   1          0.20         -0.39         4.55 o                         
  -4   0   1        169.11        173.53         4.98 o                         
  -3   0   1         56.72         53.76         2.26 o                         
  -2   0   1        724.24        756.61        14.21 o                         
  -1   0   1         44.82         56.27         1.61 o                         
   1   0   1       4104.76       4076.11        73.55 o                         
   2   0   1         96.51        101.64         2.75 o                         
   3   0   1       1126.96       1147.25        23.16 o                         
   4   0   1          8.89          4.81         2.12 o                         
   5   0   1          4.76         11.31         3.93 o                         
  -5   1   1          3.36          4.96         4.77 o                         
  -4   1   1        290.24        307.91         8.08 o                         
  -3   1   1          3.50          2.50         1.21 o                         
  -2   1   1       2442.83       2494.44        43.05 o                         
  -1   1   1          2.23          2.99         0.47 o                         
   0   1   1        692.73        751.61        12.42 o                         
   1   1   1       3178.67       3076.80        55.77 o                         
   2   1   1        317.58        303.47         6.28 o                         
   3   1   1        467.09        471.53         9.57 o                         
   4   1   1          1.18          1.89         2.78 o                         
   5   1   1         50.05         58.74         5.59 o                         
  -5   2   1         84.78         87.34         7.25 o                         
  -4   2   1        154.17        143.75         5.89 o                         
  -3   2   1        425.27        434.98         8.50 o                         
  -2   2   1        782.44        776.44        14.31 o                         
  -1   2   1        174.37        179.84         3.45 o                         
   0   2   1       3597.90       3726.71        82.80 o                         
   1   2   1        111.13        118.62         2.69 o                         
   2   2   1        794.68        821.54        16.65 o                         
   3   2   1         90.71         91.68         3.75 o                         
   4   2   1         33.10         34.73         3.34 o                         
   5   2   1         29.71         33.43         7.45 o                         
  -4   3   1         12.37          4.90         3.58 o                         
  -3   3   1        674.02        683.67        14.61 o                         
  -2   3   1        206.38        213.81         5.17 o                         
  -1   3   1       1045.70       1059.05        23.85 o                         
   0   3   1       1955.27       2108.88        41.03 o                         
   1   3   1         28.39         38.43         1.78 o                         
   2   3   1       1078.92       1079.55        19.34 o                         
   3   3   1          0.06         -0.13         2.45 o                         
   4   3   1         62.92         75.21         8.76 o                         
  -4   4   1         30.61         30.83         7.29 o                         
  -3   4   1        562.03        547.85        15.55 o                         
  -2   4   1        118.02        117.55         4.28 o                         
  -1   4   1       1567.30       1619.50        32.08 o                         
   0   4   1         68.94         67.78         2.38 o                         
   1   4   1        665.04        671.28        12.43 o                         
   2   4   1        519.62        527.08        10.26 o                         
   3   4   1         61.21         58.14         4.59 o                         
   4   4   1         42.82         50.74         5.33 o                         
  -4   5   1         72.35         72.04        12.49 o                         
  -3   5   1         73.44         76.12         5.16 o                         
  -2   5   1        155.85        157.85         6.48 o                         
  -1   5   1        208.66        203.15         5.73 o                         
   0   5   1         40.54         43.51         2.32 o                         
   1   5   1        775.98        773.62        16.22 o                         
   2   5   1          7.68          3.81         2.26 o                         
   3   5   1         57.29         64.74         4.10 o                         
  -3   6   1          6.59          7.48         5.07 o                         
  -2   6   1        278.27        261.43        10.41 o                         
  -1   6   1        326.72        320.90         8.04 o                         
   0   6   1         43.13         49.07         3.29 o                         
   1   6   1        224.27        236.30         7.04 o                         
   2   6   1          7.42          4.33         3.82 o                         
   3   6   1         58.66         53.59         6.70 o                         
  -2   7   1        293.15        279.03        12.12 o                         
  -1   7   1         21.98         16.89         3.12 o                         
   0   7   1        304.26        282.76         8.68 o                         
   1   7   1         43.59         60.12         5.57 o                         
  -2  -7   2        123.47        130.71         8.07 o                         
  -1  -7   2         12.86          6.92         3.49 o                         
   0  -7   2        211.10        218.72         7.61 o                         
   1  -7   2          4.19          5.49         3.11 o                         
   2  -7   2        110.67        112.99         9.97 o                         
  -3  -6   2         57.21         66.96         6.40 o                         
  -2  -6   2         19.91         17.63         4.87 o                         
  -1  -6   2        318.62        320.66         8.17 o                         
   0  -6   2        270.61        252.68         7.38 o                         
   1  -6   2          2.26          3.60         2.54 o                         
   2  -6   2        368.73        370.89        13.37 o                         
   3  -6   2         37.57         39.08         5.12 o                         
  -3  -5   2        119.32        124.27         6.44 o                         
  -2  -5   2         11.27         12.12         2.48 o                         
  -1  -5   2        756.68        763.68        16.09 o                         
   0  -5   2         30.63         38.40         2.50 o                         
   1  -5   2        298.28        308.46         6.59 o                         
   2  -5   2        369.46        357.04         9.29 o                         
   3  -5   2        106.54        106.15         5.67 o                         
   4  -5   2        178.12        187.31        16.60 o                         
  -4  -4   2         24.31         20.57         4.37 o                         
  -3  -4   2         11.27         13.91         2.70 o                         
  -2  -4   2        283.98        298.81         6.15 o                         
  -1  -4   2        520.11        528.68        10.62 o                         
   0  -4   2         53.94         62.74         2.80 o                         
   1  -4   2       2150.85       2155.07        41.18 o                         
   2  -4   2         52.37         57.65         2.78 o                         
   3  -4   2        145.74        159.29         6.07 o                         
   4  -4   2         48.83         45.61         5.48 o                         
  -4  -3   2        161.85        168.33         8.31 o                         
  -3  -3   2        145.32        133.60         4.26 o                         
  -2  -3   2        239.96        239.14         4.90 o                         
  -1  -3   2        431.36        432.24         8.67 o                         
   0  -3   2        258.60        241.04         5.45 o                         
   1  -3   2        142.62        119.89         3.12 o                         
   2  -3   2          7.54          7.05         1.56 o                         
   3  -3   2        928.61        936.59        17.46 o                         
   4  -3   2         22.82         15.76         3.43 o                         
  -5  -2   2         58.29         54.34         7.28 o                         
  -4  -2   2         25.51         30.82         3.55 o                         
  -3  -2   2        122.14        117.12         3.70 o                         
  -2  -2   2       3783.46       3900.68        67.55 o                         
  -1  -2   2          6.90          8.19         0.79 o                         
   0  -2   2       5781.35       5896.00       113.21 o                         
   1  -2   2        725.53        789.84        13.39 o                         
   2  -2   2        170.13        155.57         3.63 o                         
   3  -2   2        648.65        653.39        12.26 o                         
   4  -2   2         63.55         68.30         3.35 o                         
   5  -2   2         71.68         85.42         5.75 o                         
  -5  -1   2         23.03         31.70         5.27 o                         
  -4  -1   2          1.54         -0.35         2.40 o                         
  -3  -1   2        289.01        271.22         6.24 o                         
  -2  -1   2        180.80        167.75         5.05 o                         
  -1  -1   2       1484.90       1495.06        25.88 o                         
   0  -1   2       1465.48       1461.20        24.06 o                         
   1  -1   2          5.58          7.52         0.64 o                         
   2  -1   2       2418.16       2461.29        57.06 o                         
   3  -1   2          5.91          7.17         1.50 o                         
   4  -1   2        112.91        117.34         4.82 o                         
   5  -1   2         30.63         34.45         4.95 o                         
  -5   0   2         41.47         42.79         5.93 o                         
  -4   0   2          5.47          6.46         2.23 o                         
  -3   0   2        891.19        892.69        16.22 o                         
  -2   0   2          7.69          8.34         2.04 o                         
  -1   0   2       2484.33       2510.49        44.21 o                         
   0   0   2       1035.49        977.29        15.46 o                         
   1   0   2        767.71        758.30        12.68 o                         
   2   0   2       1559.19       1593.34        26.61 o                         
   3   0   2         16.97         19.09         1.53 o                         
   4   0   2        314.88        310.78         7.11 o                         
   5   0   2          0.33          3.02         5.29 o                         
  -5   1   2         12.28         15.04         4.98 o                         
  -4   1   2        183.29        161.53         5.09 o                         
  -3   1   2        481.78        488.77         9.54 o                         
  -2   1   2         44.17         43.25         1.85 o                         
  -1   1   2       4612.08       4672.19       123.26 o                         
   0   1   2        565.87        537.52         9.04 o                         
   1   1   2        964.86        967.18        17.80 o                         
   2   1   2        160.29        157.24         4.07 o                         
   3   1   2        211.82        226.86         6.02 o                         
   4   1   2        152.73        149.55         6.02 o                         
   5   1   2          5.26          5.82         5.11 o                         
  -5   2   2          9.87         11.06         4.99 o                         
  -4   2   2        203.60        208.07         6.21 o                         
  -3   2   2        135.05        135.88         3.93 o                         
  -2   2   2       1269.57       1338.56        23.54 o                         
  -1   2   2       1604.86       1682.85        27.88 o                         
   0   2   2         81.91         83.62         2.61 o                         
   1   2   2       2268.71       2183.47        42.26 o                         
   2   2   2         87.39         86.82         2.84 o                         
   3   2   2        629.14        644.43        14.76 o                         
   4   2   2         30.22         32.75         5.34 o                         
  -4   3   2        165.00        162.19         7.32 o                         
  -3   3   2         35.89         45.84         3.51 o                         
  -2   3   2       2530.25       2544.69        49.67 o                         
  -1   3   2          2.86          3.52         0.90 o                         
   0   3   2       1117.05       1163.62        24.59 o                         
   1   3   2        897.67        908.74        17.13 o                         
   2   3   2        183.75        171.74         3.69 o                         
   3   3   2        288.72        262.68         7.39 o                         
   4   3   2         37.02         24.22         3.74 o                         
  -4   4   2         30.52         39.22         5.44 o                         
  -3   4   2         94.40        105.59         6.34 o                         
  -2   4   2        181.09        171.19         5.63 o                         
  -1   4   2        221.84        209.67         4.67 o                         
   0   4   2       1760.54       1756.63        30.91 o                         
   1   4   2         28.27         31.20         1.95 o                         
   2   4   2        282.25        284.44         6.35 o                         
   3   4   2        119.31        119.48         6.78 o                         
   4   4   2          2.55          6.60         5.91 o                         
  -3   5   2        324.26        310.07        30.29 o                         
  -2   5   2        457.89        445.92        19.98 o                         
  -1   5   2        207.19        202.48         5.61 o                         
   0   5   2        318.91        333.57         6.51 o                         
   1   5   2         13.67         11.37         1.99 o                         
   2   5   2        296.00        302.41         8.13 o                         
   3   5   2          0.63         -0.91         3.67 o                         
  -3   6   2        257.03        256.99        17.33 o                         
  -2   6   2         44.36         49.43         5.03 o                         
  -1   6   2        761.82        761.68        17.71 o                         
   0   6   2         18.35         17.51         3.69 o                         
   1   6   2        135.67        129.92         6.04 o                         
   2   6   2        146.41        149.16         7.44 o                         
  -1   7   2        204.69        209.11         9.44 o                         
   0   7   2          3.78          3.17         3.58 o                         
   1   7   2        131.02        129.12         8.78 o                         
  -2  -7   3         65.12         69.74         7.39 o                         
  -1  -7   3         97.39        109.80         7.84 o                         
   0  -7   3         15.81         19.95         3.74 o                         
   1  -7   3        238.96        241.37         8.47 o                         
   2  -7   3         13.62          6.13         7.27 o                         
  -3  -6   3          0.18          2.78         6.07 o                         
  -2  -6   3        183.92        181.27         7.69 o                         
  -1  -6   3         43.59         39.52         3.44 o                         
   0  -6   3        269.62        273.57         7.47 o                         
   1  -6   3        195.60        195.27         7.09 o                         
   2  -6   3        147.29        158.81         6.95 o                         
   3  -6   3        155.73        147.47        10.83 o                         
  -3  -5   3         80.02         86.02         5.36 o                         
  -2  -5   3         53.28         50.93         2.87 o                         
  -1  -5   3         16.84         18.94         2.28 o                         
   0  -5   3       1485.23       1506.23        25.74 o                         
   1  -5   3          3.50          2.89         1.73 o                         
   2  -5   3        284.44        294.67         8.60 o                         
   3  -5   3         56.76         64.87         5.07 o                         
  -4  -4   3         23.76         24.51         4.08 o                         
  -3  -4   3         56.26         67.38         4.27 o                         
  -2  -4   3        150.14        139.81         4.01 o                         
  -1  -4   3         91.75         82.06         2.82 o                         
   0  -4   3        338.25        313.40         6.46 o                         
   1  -4   3        100.38         94.27         3.77 o                         
   2  -4   3        746.52        736.54        13.90 o                         
   3  -4   3         41.90         33.75         3.46 o                         
   4  -4   3        148.07        144.04         9.60 o                         
  -4  -3   3         91.14         78.28        10.04 o                         
  -3  -3   3        561.37        518.72        10.59 o                         
  -2  -3   3         15.22         19.76         1.34 o                         
  -1  -3   3       2998.08       3056.43        55.92 o                         
   0  -3   3        324.45        350.12         7.51 o                         
   1  -3   3        910.98        888.36        15.85 o                         
   2  -3   3        685.74        712.75        12.51 o                         
   3  -3   3         84.67         82.94         3.19 o                         
   4  -3   3        232.87        213.02         6.10 o                         
  -5  -2   3          0.35          3.63         5.11 o                         
  -4  -2   3        104.29        107.97         6.66 o                         
  -3  -2   3         11.72         13.18         2.04 o                         
  -2  -2   3        372.73        360.54         7.65 o                         
  -1  -2   3       1236.94       1252.99        23.15 o                         
   0  -2   3         37.27         39.64         1.47 o                         
   1  -2   3       3748.50       3825.29        71.49 o                         
   2  -2   3         65.55         62.92         2.13 o                         
   3  -2   3        206.16        204.89         4.53 o                         
   4  -2   3        115.08        106.72         6.59 o                         
  -5  -1   3          2.05         11.33         4.99 o                         
  -4  -1   3        211.59        208.96         6.79 o                         
  -3  -1   3          7.39          6.23         1.79 o                         
  -2  -1   3        635.70        626.87        12.24 o                         
  -1  -1   3        835.93        825.51        14.62 o                         
   0  -1   3       2933.77       2881.67        47.28 o                         
   1  -1   3       2355.93       2311.50        40.90 o                         
   2  -1   3          0.97          2.34         1.45 o                         
   3  -1   3        751.06        757.80        13.31 o                         
   4  -1   3         16.96         16.76         2.53 o                         
   5  -1   3         73.81         80.90         7.24 o                         
  -5   0   3         83.90         82.06         5.95 o                         
  -4   0   3         93.70        103.14         3.62 o                         
  -3   0   3          7.98          8.17         1.30 o                         
  -2   0   3       1776.16       1751.53        29.09 o                         
  -1   0   3         52.95         51.77         1.48 o                         
   0   0   3       3652.57       3184.23        59.69 o                         
   1   0   3         15.13         19.49         1.32 o                         
   2   0   3        335.39        302.80         7.15 o                         
   3   0   3        323.53        338.79         7.07 o                         
   4   0   3         18.79         21.45         2.39 o                         
   5   0   3         28.18         17.70         6.20 o                         
  -5   1   3         99.09        102.95         6.03 o                         
  -4   1   3         16.44         20.13         2.52 o                         
  -3   1   3        402.75        392.24         8.55 o                         
  -2   1   3        683.72        680.03        13.51 o                         
  -1   1   3        218.86        226.31         4.71 o                         
   0   1   3       4398.09       4199.37        75.98 o                         
   1   1   3         10.93         13.43         0.82 o                         
   2   1   3       2199.58       2277.76        41.88 o                         
   3   1   3        102.26        100.34         3.81 o                         
   4   1   3         23.31         22.28         4.13 o                         
  -5   2   3         41.97         61.07         5.21 o                         
  -4   2   3         89.65         89.52         3.97 o                         
  -3   2   3       1400.35       1416.90        25.40 o                         
  -2   2   3         11.06         10.67         1.16 o                         
  -1   2   3       1524.54       1591.63        31.18 o                         
   0   2   3       1716.18       1797.88        29.75 o                         
   1   2   3        808.64        806.83        13.69 o                         
   2   2   3        335.10        348.13         7.51 o                         
   3   2   3         76.07         78.05         3.45 o                         
   4   2   3        272.55        282.90         9.32 o                         
  -4   3   3         63.22         70.08         3.51 o                         
  -3   3   3          8.79          8.73         1.62 o                         
  -2   3   3        133.33        124.50         3.31 o                         
  -1   3   3       2493.79       2524.76        44.05 o                         
   0   3   3        169.97        187.91         4.24 o                         
   1   3   3       1398.35       1456.90        27.04 o                         
   2   3   3        178.67        179.08         4.14 o                         
   3   3   3          2.84          4.26         2.55 o                         
   4   3   3         47.43         43.39         4.63 o                         
  -4   4   3        268.07        284.63        13.57 o                         
  -3   4   3        214.90        205.84         7.51 o                         
  -2   4   3        176.52        170.83         5.20 o                         
  -1   4   3        696.42        716.46        12.58 o                         
   0   4   3         85.60         78.35         2.90 o                         
   1   4   3        648.37        635.40        11.82 o                         
   2   4   3         11.67         10.43         1.77 o                         
   3   4   3        205.64        202.37         8.35 o                         
   4   4   3         16.88         15.82         5.49 o                         
  -3   5   3         53.24         60.71         5.83 o                         
  -2   5   3        803.56        782.94        26.62 o                         
  -1   5   3          9.51          7.07         1.66 o                         
   0   5   3        563.82        574.52        11.22 o                         
   1   5   3        310.74        305.97         6.61 o                         
   2   5   3         63.77         66.27         3.86 o                         
   3   5   3         92.98         97.60         8.21 o                         
  -3   6   3        120.52        133.27        10.69 o                         
  -2   6   3        242.38        215.20         8.29 o                         
  -1   6   3          1.25          0.22         2.49 o                         
   0   6   3        484.24        480.10        10.51 o                         
   1   6   3          5.22          6.22         3.15 o                         
   2   6   3         77.56         92.58         5.00 o                         
  -1   7   3        246.39        234.91         9.78 o                         
   0   7   3        217.80        220.06        11.41 o                         
   1   7   3         25.20         18.84         5.64 o                         
  -2  -7   4          3.24          7.03         4.60 o                         
  -1  -7   4         93.80         98.13         6.62 o                         
   0  -7   4         77.34         72.96         5.00 o                         
   1  -7   4         84.01         86.99         4.92 o                         
   2  -7   4        154.58        179.13        11.34 o                         
  -3  -6   4          6.79          2.96         6.58 o                         
  -2  -6   4         40.31         42.78         4.38 o                         
  -1  -6   4        310.15        301.16         9.17 o                         
   0  -6   4          6.15          4.71         2.78 o                         
   1  -6   4        323.53        311.51         8.25 o                         
   2  -6   4         43.09         45.63         4.40 o                         
   3  -6   4         46.81         60.17         7.51 o                         
  -3  -5   4         26.86         24.52         4.46 o                         
  -2  -5   4         67.91         69.69         3.68 o                         
  -1  -5   4         70.89         67.11         3.00 o                         
   0  -5   4         21.36         21.33         2.09 o                         
   1  -5   4        608.88        600.05        12.92 o                         
   2  -5   4         39.95         38.66         2.98 o                         
   3  -5   4        297.22        298.83         9.32 o                         
  -4  -4   4        137.21        101.68         6.47 o                         
  -3  -4   4          0.76         -0.49         4.50 o                         
  -2  -4   4        813.17        816.26        16.18 o                         
  -1  -4   4         14.32         14.01         1.61 o                         
   0  -4   4        509.18        481.76         9.74 o                         
   1  -4   4        735.89        721.20        14.02 o                         
   2  -4   4        314.11        284.82         6.97 o                         
   3  -4   4        391.56        389.71        10.78 o                         
   4  -4   4          4.10          1.26         5.36 o                         
  -4  -3   4          1.55          8.91         4.44 o                         
  -3  -3   4        294.88        302.16         7.20 o                         
  -2  -3   4        262.37        265.07         6.17 o                         
  -1  -3   4         18.73         20.28         1.37 o                         
   0  -3   4       1863.17       1927.44        33.57 o                         
   1  -3   4          7.23          9.17         1.37 o                         
   2  -3   4        657.36        653.59        11.63 o                         
   3  -3   4         46.37         51.45         2.82 o                         
   4  -3   4         61.68         58.40         4.51 o                         
  -4  -2   4          4.06          2.99         3.23 o                         
  -3  -2   4        317.14        318.26         7.67 o                         
  -2  -2   4         14.96         14.88         1.80 o                         
  -1  -2   4       1187.65       1186.80        22.10 o                         
   0  -2   4       1478.41       1494.42        24.94 o                         
   1  -2   4         30.58         33.45         2.14 o                         
   2  -2   4       1978.96       1928.52        35.71 o                         
   3  -2   4          8.67         10.98         1.75 o                         
   4  -2   4        198.12        181.11         6.68 o                         
  -5  -1   4         13.59         13.80         6.37 o                         
  -4  -1   4         20.88         22.17         3.24 o                         
  -3  -1   4        606.35        627.64        15.92 o                         
  -2  -1   4          0.21          1.68         0.99 o                         
  -1  -1   4       1889.95       1902.10        31.63 o                         
   0  -1   4         22.37         21.14         1.29 o                         
   1  -1   4        368.53        344.48         9.53 o                         
   2  -1   4        533.94        555.42        10.39 o                         
   3  -1   4        200.05        200.36         5.55 o                         
   4  -1   4         48.00         51.08         3.15 o                         
  -5   0   4         14.43         18.56         5.42 o                         
  -4   0   4        124.41        110.47         4.20 o                         
  -3   0   4        242.67        260.70         6.09 o                         
  -2   0   4        488.63        478.96         8.26 o                         
  -1   0   4       1063.67       1075.38        17.31 o                         
   0   0   4        110.26         98.09         2.29 o                         
   1   0   4       7139.98       7133.88       116.57 o                         
   2   0   4        127.44        124.63         3.79 o                         
   3   0   4        219.64        225.36         5.21 o                         
   4   0   4        199.84        204.86         5.96 o                         
  -5   1   4         30.99         23.82         4.26 o                         
  -4   1   4        645.41        648.93        13.35 o                         
  -3   1   4          3.48          3.00         1.54 o                         
  -2   1   4       1606.36       1703.13        29.89 o                         
  -1   1   4       1034.48       1112.64        22.03 o                         
   0   1   4        482.18        471.85         9.12 o                         
   1   1   4        767.25        780.64        13.30 o                         
   2   1   4        463.04        496.10         8.95 o                         
   3   1   4        720.65        726.28        14.56 o                         
   4   1   4         16.66         22.11         3.56 o                         
  -4   2   4          5.27          5.31         2.38 o                         
  -3   2   4        178.45        167.51         4.34 o                         
  -2   2   4       1118.09       1115.01        19.08 o                         
  -1   2   4        353.14        391.37         8.46 o                         
   0   2   4       3041.70       3201.67        58.96 o                         
   1   2   4        363.36        363.75         7.04 o                         
   2   2   4        127.00        119.03         3.72 o                         
   3   2   4        162.05        162.28         4.89 o                         
   4   2   4          5.66          5.31         3.44 o                         
  -4   3   4        110.30        102.11         4.57 o                         
  -3   3   4        299.61        279.91         6.54 o                         
  -2   3   4        508.32        496.57        10.27 o                         
  -1   3   4        116.03        108.73         3.62 o                         
   0   3   4        909.54        904.12        16.24 o                         
   1   3   4          1.76          0.55         1.02 o                         
   2   3   4        997.63        972.17        18.55 o                         
   3   3   4          0.65          2.74         2.63 o                         
   4   3   4         22.18         25.29         4.14 o                         
  -4   4   4         18.97         18.98         4.61 o                         
  -3   4   4        687.35        701.14        21.32 o                         
  -2   4   4         37.87         40.00         2.73 o                         
  -1   4   4        752.08        736.30        13.86 o                         
   0   4   4        537.24        534.04        10.76 o                         
   1   4   4        314.42        304.05         6.67 o                         
   2   4   4        435.79        429.91        11.16 o                         
   3   4   4          2.99          3.18         4.15 o                         
  -3   5   4        219.83        228.21        13.32 o                         
  -2   5   4         19.43         18.24         3.47 o                         
  -1   5   4        663.22        651.62        15.21 o                         
   0   5   4          0.14          0.07         1.93 o                         
   1   5   4        366.09        360.82         7.99 o                         
   2   5   4         35.80         38.36         2.90 o                         
   3   5   4         63.02         69.01         7.03 o                         
  -2   6   4        374.59        373.88        18.17 o                         
  -1   6   4        238.08        227.22         8.33 o                         
   0   6   4         75.92         85.22         3.95 o                         
   1   6   4        288.82        283.05         8.15 o                         
   2   6   4          9.07          2.54         3.60 o                         
  -1   7   4          0.45         -6.63         5.86 o                         
   0   7   4         95.91         87.83         9.58 o                         
  -1  -7   5          0.00          3.81         4.84 o                         
   0  -7   5        163.72        163.73         8.99 o                         
   1  -7   5          3.67          3.05         3.48 o                         
  -3  -6   5          7.70          4.04         6.05 o                         
  -2  -6   5         36.27         41.23         4.42 o                         
  -1  -6   5         58.17         68.28         4.32 o                         
   0  -6   5        227.98        232.12         7.10 o                         
   1  -6   5         38.35         35.75         2.90 o                         
   2  -6   5        244.21        278.30        15.93 o                         
  -3  -5   5        157.96        163.35         8.48 o                         
  -2  -5   5         13.25          9.91         2.79 o                         
  -1  -5   5        407.83        417.99         8.81 o                         
   0  -5   5        114.86        109.46         3.77 o                         
   1  -5   5        296.01        286.41         9.52 o                         
   2  -5   5        476.80        448.06        18.33 o                         
   3  -5   5          3.51          4.45         6.07 o                         
  -4  -4   5         61.09         52.05         5.96 o                         
  -3  -4   5         75.64         86.60         6.67 o                         
  -2  -4   5          2.23          1.06         1.97 o                         
  -1  -4   5        946.69        953.81        17.59 o                         
   0  -4   5          0.69          1.68         1.19 o                         
   1  -4   5        460.03        452.13        10.26 o                         
   2  -4   5         40.66         38.46         2.77 o                         
   3  -4   5        127.94        134.68         6.00 o                         
   4  -4   5        146.40        149.98         8.77 o                         
  -4  -3   5         37.70         38.39         4.92 o                         
  -3  -3   5         13.05         10.39         2.96 o                         
  -2  -3   5        525.38        506.86        10.54 o                         
  -1  -3   5        456.26        445.50         7.95 o                         
   0  -3   5        406.96        404.14         8.23 o                         
   1  -3   5       1343.40       1383.07        26.06 o                         
   2  -3   5         75.13         82.51         3.81 o                         
   3  -3   5        735.79        701.37        14.92 o                         
   4  -3   5          7.02          4.03         4.02 o                         
  -4  -2   5         61.96         57.50         4.64 o                         
  -3  -2   5          3.97          2.92         2.30 o                         
  -2  -2   5       1394.10       1394.30        26.28 o                         
  -1  -2   5          2.40          1.04         0.95 o                         
   0  -2   5        368.54        345.49         7.44 o                         
   1  -2   5        270.41        277.51         6.10 o                         
   2  -2   5        142.04        134.42         3.86 o                         
   3  -2   5        185.11        176.78         4.70 o                         
   4  -2   5         32.83         38.23         3.33 o                         
  -5  -1   5         21.86         15.29         5.91 o                         
  -4  -1   5         58.29         64.69         4.59 o                         
  -3  -1   5         95.69         89.72         4.09 o                         
  -2  -1   5        470.55        462.22         8.50 o                         
  -1  -1   5         82.98         89.87         2.78 o                         
   0  -1   5       6051.45       6067.56       104.41 o                         
   1  -1   5        128.10        125.84         3.85 o                         
   2  -1   5        800.96        809.50        14.92 o                         
   3  -1   5        613.98        602.19        11.60 o                         
   4  -1   5          2.31          3.65         2.80 o                         
  -5   0   5        119.94        130.23         9.33 o                         
  -4   0   5          5.74          0.73         3.06 o                         
  -3   0   5        850.95        849.37        15.69 o                         
  -2   0   5        683.75        709.29        13.15 o                         
  -1   0   5        896.03        866.21        16.45 o                         
   0   0   5        348.15        320.15         5.69 o                         
   1   0   5        460.84        503.53         9.40 o                         
   2   0   5       1266.12       1251.14        23.52 o                         
   3   0   5         32.32         35.00         2.42 o                         
   4   0   5        511.49        509.32        14.42 o                         
  -4   1   5         41.07         34.05         3.94 o                         
  -3   1   5        308.07        303.89         7.59 o                         
  -2   1   5        138.58        154.83         4.09 o                         
  -1   1   5       4047.98       4056.78        73.73 o                         
   0   1   5          6.49         12.45         1.82 o                         
   1   1   5        214.23        195.23         5.30 o                         
   2   1   5        750.54        779.02        13.01 o                         
   3   1   5         39.74         45.33         2.78 o                         
   4   1   5         58.41         59.14         4.90 o                         
  -4   2   5         94.67        102.71         5.32 o                         
  -3   2   5        388.35        394.22         7.97 o                         
  -2   2   5        252.87        230.08         4.82 o                         
  -1   2   5       1006.86        971.46        18.45 o                         
   0   2   5          0.96          2.63         0.87 o                         
   1   2   5       1685.74       1640.51        28.88 o                         
   2   2   5          2.58          3.61         1.33 o                         
   3   2   5        206.79        195.73         6.37 o                         
   4   2   5         53.62         48.76         5.08 o                         
  -4   3   5        222.85        215.96         8.22 o                         
  -3   3   5          8.89         11.33         2.33 o                         
  -2   3   5        880.31        846.14        16.77 o                         
  -1   3   5        269.08        259.22         6.48 o                         
   0   3   5        871.62        915.99        17.46 o                         
   1   3   5        909.93        919.89        17.69 o                         
   2   3   5          1.17         -1.06         1.51 o                         
   3   3   5        239.10        244.73         7.46 o                         
   4   3   5          0.23          4.99         5.08 o                         
  -4   4   5         87.79         80.40         8.59 o                         
  -3   4   5         15.69         16.55         3.02 o                         
  -2   4   5        901.58        931.14        24.83 o                         
  -1   4   5          3.14          0.68         2.09 o                         
   0   4   5        767.36        776.16        15.25 o                         
   1   4   5         30.54         34.23         2.81 o                         
   2   4   5        173.73        163.85         7.08 o                         
   3   4   5        282.21        287.52         9.87 o                         
  -3   5   5        265.78        265.64        18.70 o                         
  -2   5   5        252.20        251.59         8.32 o                         
  -1   5   5        326.51        332.94        10.62 o                         
   0   5   5        439.43        436.48        10.00 o                         
   1   5   5         15.26         17.25         2.36 o                         
   2   5   5        235.94        220.98        10.10 o                         
   3   5   5          8.80         12.90         6.04 o                         
  -2   6   5          0.29         -4.66         5.36 o                         
  -1   6   5        249.45        257.44        10.40 o                         
   0   6   5        135.23        129.20         5.74 o                         
   1   6   5         24.14         25.39         3.34 o                         
   2   6   5         77.43         84.97         9.13 o                         
  -1  -7   6         96.22         87.10        11.87 o                         
   0  -7   6         21.48         18.51         4.35 o                         
   1  -7   6        170.55        182.67        10.90 o                         
  -2  -6   6         71.71         83.17         8.21 o                         
  -1  -6   6         32.57         32.46         3.22 o                         
   0  -6   6        258.56        256.09         8.16 o                         
   1  -6   6        305.13        279.68        12.83 o                         
   2  -6   6          6.24          7.40         4.48 o                         
  -3  -5   6          9.11         11.64         4.99 o                         
  -2  -5   6        183.72        171.80         6.37 o                         
  -1  -5   6         39.54         38.85         2.81 o                         
   0  -5   6        481.28        494.84        11.00 o                         
   1  -5   6          4.47          7.69         3.79 o                         
   2  -5   6        125.88        136.65         7.61 o                         
   3  -5   6        133.17        138.19        14.67 o                         
  -4  -4   6          0.10          5.54         5.77 o                         
  -3  -4   6        102.01         91.10         5.89 o                         
  -2  -4   6         81.97         79.89         3.52 o                         
  -1  -4   6        197.78        197.20         5.26 o                         
   0  -4   6        892.91        900.93        16.46 o                         
   1  -4   6          0.30          1.97         1.84 o                         
   2  -4   6        949.05        928.08        23.93 o                         
   3  -4   6         14.45         16.14         3.81 o                         
  -4  -3   6          5.63          3.74         4.87 o                         
  -3  -3   6        282.21        268.41         8.93 o                         
  -2  -3   6         13.68         13.46         1.65 o                         
  -1  -3   6        312.18        306.34         6.27 o                         
   0  -3   6        296.42        293.69         6.21 o                         
   1  -3   6        235.41        227.57         5.65 o                         
   2  -3   6         70.71         79.03         3.63 o                         
   3  -3   6         38.53         40.08         2.97 o                         
   4  -3   6        129.83        118.79        10.70 o                         
  -4  -2   6         34.37         28.83         5.43 o                         
  -3  -2   6         40.72         47.71         4.74 o                         
  -2  -2   6         23.62         22.93         1.64 o                         
  -1  -2   6       2669.00       2750.83        45.74 o                         
   0  -2   6         52.64         56.99         2.09 o                         
   1  -2   6       2230.15       2232.99        41.34 o                         
   2  -2   6        475.98        486.24         9.01 o                         
   3  -2   6         13.39         11.68         2.31 o                         
   4  -2   6        152.17        161.42         6.27 o                         
  -4  -1   6        332.94        329.09        10.52 o                         
  -3  -1   6         76.00         78.34         2.94 o                         
  -2  -1   6        317.23        306.18         6.62 o                         
  -1  -1   6        573.45        547.90         9.85 o                         
   0  -1   6        641.21        668.70        11.69 o                         
   1  -1   6       1114.51       1098.20        24.57 o                         
   2  -1   6        105.04        106.99         3.06 o                         
   3  -1   6        960.93        948.26        19.62 o                         
   4  -1   6         34.46         40.72         3.52 o                         
  -4   0   6         41.67         40.63         3.83 o                         
  -3   0   6         62.66         65.80         3.58 o                         
  -2   0   6       1454.25       1475.24        27.85 o                         
  -1   0   6          1.56          0.26         1.22 o                         
   0   0   6        940.50        945.95        15.54 o                         
   1   0   6        680.16        680.37        11.41 o                         
   2   0   6        139.52        135.76         3.43 o                         
   3   0   6        191.03        188.61         4.91 o                         
   4   0   6          0.38          7.07         3.90 o                         
  -4   1   6         70.55         78.46         4.32 o                         
  -3   1   6        220.28        211.60         5.47 o                         
  -2   1   6        532.11        518.53        10.56 o                         
  -1   1   6         41.69         48.81         2.44 o                         
   0   1   6       2804.14       2822.06        46.76 o                         
   1   1   6         23.77         22.78         1.49 o                         
   2   1   6        427.96        404.71         8.18 o                         
   3   1   6         65.19         74.26         4.77 o                         
   4   1   6         28.34         31.93         6.95 o                         
  -4   2   6         16.24         14.15         3.34 o                         
  -3   2   6        355.64        346.47         8.15 o                         
  -2   2   6         58.56         58.85         3.13 o                         
  -1   2   6        968.72        997.09        18.11 o                         
   0   2   6       1401.24       1416.19        29.17 o                         
   1   2   6        141.56        145.25         3.95 o                         
   2   2   6        553.11        538.26        12.38 o                         
   3   2   6         12.24          9.40         2.84 o                         
   4   2   6         39.06         43.77         5.14 o                         
  -4   3   6         53.01         57.79         5.44 o                         
  -3   3   6        395.96        400.20        10.95 o                         
  -2   3   6          4.52          5.80         2.15 o                         
  -1   3   6       1321.35       1290.20        24.54 o                         
   0   3   6         23.01         22.93         1.67 o                         
   1   3   6        482.88        484.69         9.60 o                         
   2   3   6        447.11        452.65        11.36 o                         
   3   3   6         15.51         14.95         3.24 o                         
  -3   4   6         79.75         89.37         6.22 o                         
  -2   4   6        297.13        299.10         8.50 o                         
  -1   4   6        525.80        530.56        11.32 o                         
   0   4   6         89.34         86.10         2.94 o                         
   1   4   6        798.99        790.88        19.23 o                         
   2   4   6         43.62         41.40         3.55 o                         
   3   4   6        135.48        133.22        12.42 o                         
  -3   5   6          7.19         15.49         4.35 o                         
  -2   5   6        278.57        259.12         9.51 o                         
  -1   5   6        263.03        238.31        12.57 o                         
   0   5   6        109.00        110.69         4.89 o                         
   1   5   6        171.18        176.65         7.59 o                         
   2   5   6          1.87          7.13         3.61 o                         
  -2   6   6        257.37        214.79        16.18 o                         
  -1   6   6         11.17         12.58         4.56 o                         
   0   6   6        536.31        536.18        15.90 o                         
   1   6   6         42.16         32.45         5.61 o                         
   0  -7   7        102.16        107.08         8.41 o                         
  -2  -6   7          2.67          0.14         4.53 o                         
  -1  -6   7        134.83        140.37         6.08 o                         
   0  -6   7          6.89          5.37         2.51 o                         
   1  -6   7         90.94        100.30        10.87 o                         
   2  -6   7        118.43        114.65        11.85 o                         
  -3  -5   7         15.10         11.38         5.67 o                         
  -2  -5   7        120.16        116.87         5.20 o                         
  -1  -5   7        150.73        141.02         5.65 o                         
   0  -5   7          0.95          1.20         1.73 o                         
   1  -5   7        870.71        870.84        21.58 o                         
   2  -5   7         10.13         10.85         4.00 o                         
   3  -5   7        163.17        152.69        12.55 o                         
  -4  -4   7         56.39         59.40         7.57 o                         
  -3  -4   7          1.08          3.16         5.63 o                         
  -2  -4   7        189.15        196.78         5.54 o                         
  -1  -4   7         53.76         57.84         2.83 o                         
   0  -4   7         42.45         50.69         2.36 o                         
   1  -4   7        118.10        111.07         4.31 o                         
   2  -4   7         98.47         92.16         5.51 o                         
   3  -4   7        148.55        153.51        11.36 o                         
  -4  -3   7         16.35         22.84         6.05 o                         
  -3  -3   7         37.27         44.72         4.77 o                         
  -2  -3   7        589.21        583.59        10.49 o                         
  -1  -3   7          6.12          8.19         1.66 o                         
   0  -3   7       1681.78       1648.98        27.85 o                         
   1  -3   7        473.88        462.68         9.46 o                         
   2  -3   7         42.81         45.67         2.99 o                         
   3  -3   7        245.43        248.80         7.57 o                         
   4  -3   7          0.39         -3.01         3.97 o                         
  -4  -2   7         21.98         14.86         6.34 o                         
  -3  -2   7        230.01        218.60         7.46 o                         
  -2  -2   7        131.40        128.77         3.61 o                         
  -1  -2   7        402.61        416.36         8.37 o                         
   0  -2   7        669.61        666.33        11.87 o                         
   1  -2   7         21.82         22.70         1.70 o                         
   2  -2   7       1818.29       1793.75        30.32 o                         
   3  -2   7          0.83          2.09         2.40 o                         
   4  -2   7         63.58         67.01         6.37 o                         
  -4  -1   7          6.72          3.55         4.95 o                         
  -3  -1   7        539.61        529.65        10.96 o                         
  -2  -1   7         29.28         32.79         2.01 o                         
  -1  -1   7        564.80        545.22         9.97 o                         
   0  -1   7        364.43        358.66         7.22 o                         
   1  -1   7        376.23        362.26         7.08 o                         
   2  -1   7        618.48        619.94        11.35 o                         
   3  -1   7         29.02         34.38         2.90 o                         
   4  -1   7        109.85        115.14         6.43 o                         
  -4   0   7        100.53         83.73         4.71 o                         
  -3   0   7        267.26        271.93         7.00 o                         
  -2   0   7         28.32         25.89         1.89 o                         
  -1   0   7       1593.89       1574.56        26.69 o                         
   0   0   7         39.67         48.95         2.14 o                         
   1   0   7       1058.82       1070.53        17.61 o                         
   2   0   7         19.11         19.78         2.01 o                         
   3   0   7        137.83        134.74         4.70 o                         
   4   0   7         89.77         94.05         6.00 o                         
  -4   1   7        157.24        162.91         7.02 o                         
  -3   1   7          5.36          3.15         2.37 o                         
  -2   1   7        705.00        715.59        13.46 o                         
  -1   1   7        583.03        594.26        11.98 o                         
   0   1   7        258.54        253.68         5.35 o                         
   1   1   7       1367.22       1393.66        24.94 o                         
   2   1   7          8.48          7.53         1.93 o                         
   3   1   7        236.60        233.32         7.09 o                         
   4   1   7          1.09         -1.63         4.44 o                         
  -4   2   7        176.10        189.24         8.49 o                         
  -3   2   7          4.69          5.38         2.53 o                         
  -2   2   7       1269.54       1251.48        24.11 o                         
  -1   2   7          4.46          4.81         1.18 o                         
   0   2   7        567.28        573.31        11.01 o                         
   1   2   7        909.94        916.86        16.89 o                         
   2   2   7        153.09        159.99         5.83 o                         
   3   2   7        259.88        268.44         8.55 o                         
   4   2   7          1.20         -1.27         5.23 o                         
  -4   3   7         52.25         57.79         6.68 o                         
  -3   3   7        272.60        264.23         8.89 o                         
  -2   3   7        187.99        208.05         6.82 o                         
  -1   3   7        179.51        173.20         5.04 o                         
   0   3   7       1263.79       1316.52        23.78 o                         
   1   3   7         67.58         73.37         3.26 o                         
   2   3   7        670.06        653.61        18.06 o                         
   3   3   7         37.40         38.90         4.37 o                         
  -3   4   7        356.12        361.78        11.43 o                         
  -2   4   7        140.66        128.98         5.78 o                         
  -1   4   7        114.28        127.04         5.75 o                         
   0   4   7        355.79        346.40         9.32 o                         
   1   4   7          9.00          9.34         2.91 o                         
   2   4   7         89.70         98.70         6.45 o                         
   3   4   7         20.34         18.80         6.18 o                         
  -2   5   7         49.34         51.28         4.49 o                         
  -1   5   7        746.02        715.75        19.93 o                         
   0   5   7         45.91         38.65         5.93 o                         
   1   5   7        206.13        209.27        16.42 o                         
   2   5   7        227.60        230.05        10.46 o                         
  -1   6   7        146.83        150.63         8.38 o                         
   0   6   7         11.61          8.45         5.50 o                         
  -2  -6   8         44.68         42.71         6.25 o                         
  -1  -6   8         21.36         24.44         3.55 o                         
   0  -6   8        337.33        319.76        11.97 o                         
   1  -6   8          1.52          2.42         5.24 o                         
   2  -6   8        190.40        182.88        10.95 o                         
  -3  -5   8         36.67         46.14         6.75 o                         
  -2  -5   8         24.87         25.92         3.48 o                         
  -1  -5   8         52.10         57.22         3.87 o                         
   0  -5   8         21.63         25.40         3.47 o                         
   1  -5   8         51.21         60.67         6.41 o                         
   2  -5   8         97.25         98.08         6.40 o                         
  -3  -4   8        117.49        124.00         8.92 o                         
  -2  -4   8          8.57         12.17         2.35 o                         
  -1  -4   8        929.36        951.70        19.59 o                         
   0  -4   8         97.30         97.71         4.65 o                         
   1  -4   8         51.20         56.28         4.05 o                         
   2  -4   8        335.47        332.10        11.41 o                         
   3  -4   8          3.43          8.21         6.87 o                         
  -4  -3   8         31.48         32.86         7.09 o                         
  -3  -3   8         30.72         39.22         5.17 o                         
  -2  -3   8        254.56        257.88         7.14 o                         
  -1  -3   8        377.20        370.80         7.55 o                         
   0  -3   8         51.81         51.13         2.34 o                         
   1  -3   8       1227.81       1219.24        22.44 o                         
   2  -3   8         16.52         16.92         3.01 o                         
   3  -3   8        215.08        215.31        13.01 o                         
  -4  -2   8         70.64         78.48         7.56 o                         
  -3  -2   8          2.33          0.62         3.69 o                         
  -2  -2   8        313.19        317.36         6.98 o                         
  -1  -2   8         39.40         37.16         2.22 o                         
   0  -2   8        478.67        463.02         9.32 o                         
   1  -2   8        495.13        485.79         9.34 o                         
   2  -2   8         26.62         30.70         2.25 o                         
   3  -2   8        405.13        418.71        11.89 o                         
   4  -2   8          6.66          9.46         4.83 o                         
  -4  -1   8         36.41         38.75         6.19 o                         
  -3  -1   8         19.21         20.60         3.13 o                         
  -2  -1   8        934.74        943.38        16.02 o                         
  -1  -1   8         26.72         28.42         2.08 o                         
   0  -1   8       1130.68       1133.85        19.58 o                         
   1  -1   8          2.19          3.48         1.74 o                         
   2  -1   8        132.79        133.23         4.17 o                         
   3  -1   8        241.48        246.73         7.28 o                         
   4  -1   8         76.71         80.86         8.57 o                         
  -4   0   8          0.41          5.66         3.85 o                         
  -3   0   8        173.62        177.95         6.26 o                         
  -2   0   8        310.96        298.50         6.21 o                         
  -1   0   8        538.97        520.80         9.79 o                         
   0   0   8        849.17        847.76        14.93 o                         
   1   0   8         13.40         17.54         1.79 o                         
   2   0   8        722.74        729.97        13.99 o                         
   3   0   8          5.27          3.76         3.41 o                         
   4   0   8         25.96         19.29         6.14 o                         
  -4   1   8          3.67          2.65         3.66 o                         
  -3   1   8        652.10        639.32        13.22 o                         
  -2   1   8         13.04         14.29         2.06 o                         
  -1   1   8       1020.70       1025.94        19.81 o                         
   0   1   8        670.57        653.22        11.85 o                         
   1   1   8        117.85        103.12         3.69 o                         
   2   1   8        580.87        560.03        12.43 o                         
   3   1   8          1.25          1.51         2.76 o                         
   4   1   8         97.73         91.37         8.16 o                         
  -4   2   8         61.14         65.53         5.28 o                         
  -3   2   8         74.30         82.05         3.75 o                         
  -2   2   8        189.40        190.50         6.52 o                         
  -1   2   8       1087.07       1104.20        19.13 o                         
   0   2   8        277.23        267.47         6.23 o                         
   1   2   8       1355.43       1384.52        25.06 o                         
   2   2   8         97.58         97.26         9.24 o                         
   3   2   8         89.72        109.24        11.22 o                         
  -3   3   8         97.19        104.28         5.92 o                         
  -2   3   8        183.02        203.57         7.11 o                         
  -1   3   8        442.65        425.98         9.92 o                         
   0   3   8         35.30         35.79         2.69 o                         
   1   3   8        109.91        113.32         5.13 o                         
   2   3   8         11.22          7.90         3.02 o                         
   3   3   8        149.50        148.35        12.22 o                         
  -3   4   8         17.98         22.84         5.10 o                         
  -2   4   8        834.22        798.20        20.20 o                         
  -1   4   8          0.66          6.99         2.79 o                         
   0   4   8        464.94        465.87        12.57 o                         
   1   4   8        372.36        366.03         9.99 o                         
   2   4   8         22.22         31.70         5.28 o                         
  -2   5   8        206.49        209.97         9.87 o                         
  -1   5   8         44.18         43.79         4.85 o                         
   0   5   8        358.74        338.25        15.99 o                         
   1   5   8          0.94          1.48         4.18 o                         
  -1  -6   9          9.03         12.60         4.16 o                         
   0  -6   9         38.70         44.36         5.75 o                         
   1  -6   9         50.29         66.36         7.56 o                         
  -2  -5   9        204.07        214.92         9.97 o                         
  -1  -5   9         77.28         83.22         5.14 o                         
   0  -5   9         98.95        102.40         6.70 o                         
   1  -5   9        139.58        144.43         7.65 o                         
   2  -5   9         15.53         17.08         5.85 o                         
  -3  -4   9         98.36        100.83         7.82 o                         
  -2  -4   9         80.28         91.39         4.67 o                         
  -1  -4   9         21.81         25.35         2.85 o                         
   0  -4   9        892.79        901.73        22.14 o                         
   1  -4   9          4.61          3.20         3.29 o                         
   2  -4   9        238.63        246.25         9.26 o                         
   3  -4   9         18.20         13.01         6.30 o                         
  -3  -3   9         50.88         61.46         5.90 o                         
  -2  -3   9          1.56          3.97         2.73 o                         
  -1  -3   9        196.82        200.01         5.32 o                         
   0  -3   9        325.90        313.36         8.22 o                         
   1  -3   9        204.60        199.89         6.41 o                         
   2  -3   9        400.41        406.38        11.85 o                         
   3  -3   9         30.51         26.92         5.48 o                         
  -4  -2   9         35.00         43.30         7.51 o                         
  -3  -2   9        176.24        177.07         8.62 o                         
  -2  -2   9         20.76         26.20         2.57 o                         
  -1  -2   9        843.75        831.54        14.97 o                         
   0  -2   9          4.91          5.55         1.94 o                         
   1  -2   9        253.10        251.86         5.94 o                         
   2  -2   9        114.21        106.63         4.06 o                         
   3  -2   9         85.32        100.22         5.95 o                         
  -4  -1   9         57.65         58.77         7.53 o                         
  -3  -1   9         35.69         48.71         3.68 o                         
  -2  -1   9        151.90        141.93         4.40 o                         
  -1  -1   9        414.83        391.85         8.64 o                         
   0  -1   9          7.98          3.62         1.88 o                         
   1  -1   9       1119.29       1112.57        25.68 o                         
   2  -1   9          0.54          0.29         2.22 o                         
   3  -1   9         65.05         66.89         7.08 o                         
  -4   0   9        193.25        201.43         8.09 o                         
  -3   0   9          1.70          2.15         2.94 o                         
  -2   0   9        659.45        638.94        11.60 o                         
  -1   0   9        633.03        642.81        11.95 o                         
   0   0   9        203.68        214.79         5.27 o                         
   1   0   9        663.79        635.85        11.27 o                         
   2   0   9         19.85         29.53         2.90 o                         
   3   0   9        156.16        160.25         7.83 o                         
  -4   1   9          9.33          9.95         5.72 o                         
  -3   1   9        109.57        106.26         5.68 o                         
  -2   1   9        295.05        302.66         7.13 o                         
  -1   1   9        196.91        192.56         5.21 o                         
   0   1   9       2393.05       2475.42        41.55 o                         
   1   1   9          9.59          9.72         2.50 o                         
   2   1   9        219.40        202.19         7.27 o                         
   3   1   9        246.37        210.46        11.57 o                         
  -3   2   9        104.79        103.90         4.49 o                         
  -2   2   9        331.47        337.60         9.60 o                         
  -1   2   9         28.72         31.29         2.63 o                         
   0   2   9        233.30        227.77         5.83 o                         
   1   2   9         43.80         49.12         3.61 o                         
   2   2   9        287.29        292.94        11.15 o                         
   3   2   9          3.27          6.52         6.22 o                         
  -3   3   9        372.65        368.29        12.07 o                         
  -2   3   9          0.78          2.04         3.33 o                         
  -1   3   9        639.07        626.39        15.49 o                         
   0   3   9        398.88        392.46        11.02 o                         
   1   3   9        175.60        178.96         7.52 o                         
   2   3   9        238.14        251.51        11.79 o                         
  -2   4   9         36.12         45.41         4.61 o                         
  -1   4   9        538.96        538.36        16.09 o                         
   0   4   9          0.14          4.81         3.75 o                         
   1   4   9        263.98        254.31         8.33 o                         
   2   4   9          3.95          8.82         4.95 o                         
  -1   5   9        224.93        212.70         9.40 o                         
   0   5   9        167.60        191.66        10.93 o                         
   1   5   9        313.39        307.35        19.63 o                         
   0  -6  10         41.12         33.36         6.11 o                         
  -2  -5  10         48.45         52.93         5.24 o                         
  -1  -5  10        268.65        248.98         9.67 o                         
   0  -5  10         25.59         23.37         5.38 o                         
   1  -5  10        235.58        242.68        11.31 o                         
   2  -5  10          9.26          6.26         7.91 o                         
  -3  -4  10          0.15          6.72         5.97 o                         
  -2  -4  10         76.52         68.19         5.14 o                         
  -1  -4  10         37.39         44.74         3.55 o                         
   0  -4  10        121.02        120.17        10.85 o                         
   1  -4  10        407.16        416.74        13.05 o                         
   2  -4  10         10.58         11.82         5.58 o                         
  -3  -3  10          0.14         -0.48         3.66 o                         
  -2  -3  10        351.23        347.90         9.82 o                         
  -1  -3  10          0.50          3.17         2.55 o                         
   0  -3  10        161.69        158.62         5.80 o                         
   1  -3  10        131.31        136.82         6.36 o                         
   2  -3  10        153.08        158.11        10.84 o                         
   3  -3  10         89.97         86.99         9.38 o                         
  -3  -2  10         60.92         61.05         5.83 o                         
  -2  -2  10         70.60         75.14         3.87 o                         
  -1  -2  10         24.11         19.36         2.69 o                         
   0  -2  10        625.27        608.09        12.17 o                         
   1  -2  10          4.04          6.42         2.49 o                         
   2  -2  10        373.94        370.80         9.57 o                         
   3  -2  10         25.79         30.52         4.61 o                         
  -3  -1  10        446.43        450.84        12.19 o                         
  -2  -1  10        166.98        173.50         5.81 o                         
  -1  -1  10        130.04        128.33         4.50 o                         
   0  -1  10        661.52        632.74        11.92 o                         
   1  -1  10         14.93         23.10         2.70 o                         
   2  -1  10        289.39        299.75         7.67 o                         
   3  -1  10          5.58          7.70         3.75 o                         
  -3   0  10         74.54         84.77         5.11 o                         
  -2   0  10        217.92        205.23         6.66 o                         
  -1   0  10       1427.99       1500.02        33.99 o                         
   0   0  10          1.28         -0.03         2.11 o                         
   1   0  10        534.18        507.66        11.03 o                         
   2   0  10        442.03        417.76        11.02 o                         
   3   0  10         29.72         32.04         4.33 o                         
  -3   1  10        141.11        134.43         6.22 o                         
  -2   1  10         67.97         77.51         6.00 o                         
  -1   1  10        124.66        118.13         4.51 o                         
   0   1  10          2.91          3.47         2.45 o                         
   1   1  10        556.00        547.59        12.69 o                         
   2   1  10         13.46          8.25         3.77 o                         
   3   1  10        126.56        122.68         7.36 o                         
  -3   2  10          3.56          0.54         4.84 o                         
  -2   2  10        488.88        471.29        13.37 o                         
  -1   2  10        126.41        126.18         5.72 o                         
   0   2  10        224.53        233.30         7.24 o                         
   1   2  10        566.51        544.87        13.55 o                         
   2   2  10         41.98         44.80         4.81 o                         
   3   2  10        112.11        125.77         9.65 o                         
  -3   3  10         78.29         74.84         7.15 o                         
  -2   3  10        380.15        379.24        11.97 o                         
  -1   3  10          1.14          3.45         3.26 o                         
   0   3  10        411.76        418.72        13.11 o                         
   1   3  10         12.44         18.97         3.80 o                         
   2   3  10         68.65         93.13         9.16 o                         
  -2   4  10         98.05         93.97         7.07 o                         
  -1   4  10        251.81        263.85        10.76 o                         
   0   4  10        461.91        480.22        20.59 o                         
   1   4  10          0.27          3.00         4.63 o                         
  -1  -5  11         97.10         89.63         6.57 o                         
   0  -5  11        133.30        132.34        10.84 o                         
   1  -5  11          1.77          9.82         5.97 o                         
  -2  -4  11          2.43          6.40         4.21 o                         
  -1  -4  11        177.52        179.45         7.50 o                         
   0  -4  11         20.54         16.91         5.26 o                         
   1  -4  11         61.33         73.06         6.47 o                         
   2  -4  11         92.27         89.01        10.00 o                         
  -3  -3  11         14.22         18.27         4.80 o                         
  -2  -3  11         10.11          9.69         3.45 o                         
  -1  -3  11        228.73        217.75         7.48 o                         
   0  -3  11          6.79         11.01         3.05 o                         
   1  -3  11        362.92        359.33        12.51 o                         
   2  -3  11         40.94         45.07         6.00 o                         
  -3  -2  11         67.68         70.93         5.46 o                         
  -2  -2  11        118.26        124.91         5.69 o                         
  -1  -2  11        400.57        398.07         9.65 o                         
   0  -2  11         30.36         34.67         3.52 o                         
   1  -2  11        162.55        164.49         6.55 o                         
   2  -2  11          0.56          2.41         2.83 o                         
  -3  -1  11         55.91         61.17         5.65 o                         
  -2  -1  11        688.31        708.50        19.58 o                         
  -1  -1  11         31.92         35.81         3.32 o                         
   0  -1  11        635.04        616.84        13.91 o                         
   1  -1  11        276.87        249.13         9.69 o                         
   2  -1  11         34.79         35.49         3.56 o                         
   3  -1  11        129.52        168.57        14.74 o                         
  -3   0  11         19.07         25.22         4.51 o                         
  -2   0  11        120.06        124.24         8.04 o                         
  -1   0  11         31.33         28.34         3.13 o                         
   0   0  11        422.69        431.70        11.51 o                         
   1   0  11          3.06          5.91         2.78 o                         
   2   0  11        229.75        218.87         7.80 o                         
   3   0  11         25.79         25.81         5.16 o                         
  -3   1  11        207.87        200.95         9.67 o                         
  -2   1  11         48.35         53.68         4.15 o                         
  -1   1  11        316.19        319.45         9.84 o                         
   0   1  11        351.56        329.37         8.14 o                         
   1   1  11         99.47         99.55         5.13 o                         
   2   1  11        282.12        281.84        10.91 o                         
  -3   2  11        194.58        193.12        10.69 o                         
  -2   2  11          1.43          0.34         6.10 o                         
  -1   2  11        586.70        601.37        19.16 o                         
   0   2  11          0.84          1.06         3.79 o                         
   1   2  11         67.47         79.80         5.10 o                         
   2   2  11        112.67        109.09         7.87 o                         
  -2   3  11        260.56        246.97        11.15 o                         
  -1   3  11        387.84        421.20        18.74 o                         
   0   3  11         27.11         29.16         4.14 o                         
   1   3  11        401.31        411.52        11.97 o                         
  -1   4  11         16.13         10.72         6.88 o                         
   0   4  11        169.46        166.61        16.53 o                         
  -2  -4  12         21.39         27.06         5.35 o                         
  -1  -4  12          0.03         -0.03         4.50 o                         
   0  -4  12        318.02        321.50        14.81 o                         
   1  -4  12          4.24          4.66         7.59 o                         
  -2  -3  12        129.69        133.18         9.88 o                         
  -1  -3  12          9.42          7.00         4.05 o                         
   0  -3  12        172.94        153.09         9.38 o                         
   1  -3  12          4.72          3.29         5.19 o                         
   2  -3  12        259.75        276.21        13.32 o                         
  -2  -2  12         11.75         12.60         4.05 o                         
  -1  -2  12        396.40        389.65        13.99 o                         
   0  -2  12        124.87        119.76         5.76 o                         
   1  -2  12        122.65        123.58         6.31 o                         
   2  -2  12        127.18        125.32        13.48 o                         
  -3  -1  12         11.87         12.91         6.80 o                         
  -2  -1  12         16.61         16.38         4.01 o                         
  -1  -1  12        306.27        310.77         8.85 o                         
   0  -1  12          1.08          8.58         3.31 o                         
   1  -1  12        394.99        401.71        15.99 o                         
   2  -1  12          1.69         -1.98         4.12 o                         
  -3   0  12          3.60          4.78         5.42 o                         
  -2   0  12         95.26        113.00         5.98 o                         
  -1   0  12        212.35        212.90         7.66 o                         
   0   0  12        231.16        236.39         7.37 o                         
   1   0  12        354.25        360.77        10.23 o                         
   2   0  12          1.15          0.20         4.51 o                         
  -2   1  12        340.77        314.96        11.31 o                         
  -1   1  12         15.15         14.91         4.27 o                         
   0   1  12        176.75        180.57         8.97 o                         
   1   1  12         86.84        107.16        14.08 o                         
   2   1  12         32.47         21.90         7.35 o                         
  -2   2  12        184.49        197.01        10.55 o                         
  -1   2  12         38.25         33.54         4.78 o                         
   0   2  12        595.70        571.40        15.70 o                         
   1   2  12          2.20          8.49         5.56 o                         
  -1   3  12        179.72        192.70        11.78 o                         
   0   3  12        225.75        219.04        10.26 o                         
  -1  -3  13          9.67         -3.31         5.14 o                         
   0  -3  13         52.61         50.35         5.23 o                         
   1  -3  13        139.89        142.03        11.63 o                         
  -2  -2  13         98.36        112.97         7.44 o                         
  -1  -2  13          0.73          2.07         4.45 o                         
   0  -2  13        287.81        292.67         9.91 o                         
   1  -2  13         11.79         12.77         5.64 o                         
  -2  -1  13         30.05         35.61         5.99 o                         
  -1  -1  13        141.86        139.10         7.31 o                         
   0  -1  13        211.16        211.54         7.85 o                         
   1  -1  13          4.16         12.12         5.17 o                         
  -2   0  13          0.34          2.06         4.81 o                         
  -1   0  13        139.54        153.76         8.79 o                         
   0   0  13         89.30         95.29         6.19 o                         
   1   0  13         25.58         21.93         4.49 o                         
  -2   1  13         57.17         55.35         5.73 o                         
  -1   1  13        268.75        287.19        12.82 o                         
   0   1  13          1.85          7.03         5.91 o                         
   1   1  13        504.67        527.58        17.01 o                         
  -1   2  13        162.94        183.47        11.39 o                         
   0   2  13         31.63         19.63         6.32 o                         
   0  -2  14         38.72         46.57         5.81 o                         
  -1  -1  14         35.93         49.40         6.32 o                         
   0  -1  14         25.26         18.14         5.61 o                         
  -1   0  14         21.09         21.91         6.20 o                         
   0   0  14        486.54        510.93        15.22 o                         
                                                                                
